# Supplementary material for: The streptococcal phase-variable type I restriction modification system SsuCC20p dictates the methylome of Streptococcus suis impacting the transcriptome and virulence in a zebrafish larvae infection model
Source: mBio. 2023 Dec 8;15(1):e02259-23. doi: 10.1128/mbio.02259-23 (PMC10790761; doi:10.1128/mbio.02259-23)
Supplement: Supplemental tables — Tables S1 to S9. [file mbio.02259-23-s0010.xlsx]

## Sheet: TableS1
Table S1: Protein sequences of the SsuCC20p Type I RM system from S. suis strain 861160, used to search for presence off SsuCC20p in S. suis and other streptococci.
Protein	Sequence
HsdM	MTNTNTSANIGFEKELWDAADSLRGHISAADYRKVIIGLIFLKYVSDSFTIKYNYLLKEDEGFEEDRDEYVSENIFFIPPKSRWAYIAEKAHTPEIGLAIDDAMREIERENKSLSGVLPKVYASPDLDQRVLGEVVDIFTNINIYDHGNEKDLLGRTYEYCLEQFAAYEGKNGGEFYTPTSIVKTIVEILKPFNGRVYDPTCGSGGMFVQSETFVENHSGNINNLSIYGQEANADTWKMAKINMAIRGIEPNFGPHQADTFTNDLHPTLKADYIMANPPFNLKKWGADKLADDVRWKYGTPPDSNANYAWIQHMIHHLAPNGKIGLVLANGSLSSTQSGEGDIRKAIIEDDLVEGIVALPAQLFYSVTIPACLWFISKNKKQKGKTVFIDARNLGHMVD…
TRD1	MRYKTLSEVGSYVSEKINVSKLRLENYISTENMISNRGGISLATKLPSVKTTTAFQKGDILISNIRPYFKKIWLADKSGGCSNDVLVIRSDSNFSNRFLYYVLSSDTFFDYAVSTSKGTKMPRGDKSSIMKYTVPLFSLEEQELISDILKSYDEKIKLNKQINHHLVA
TRD2	MLYKNLISSNDTKYQNLSDIARITMGQSPKGETYNDDKIGLPLLNGATDFRNSISPSKWTSDPRKIARPGEYVFGVRATIGLTTKIFKEYAIGRGTGSAKPISNIFDEYLFFALEDLFDYYANLGSGTVYINISKSDFDSFKVILPIKDQFLVDFHKTVQPLFNLIFNNNAEIQKLSELRDCLLPKLLSGEISINQATK
XerD	MKDKIITQVVNIMAEQLTMEQLEQLERVLAASLANVVMAENISNIDETSNPKLLHLFISAKRIEGCSEKSLKYYKMVIEKMVAELDKPIRQISTSDLRTYLANYQKERQSSKVTIDNMRRIFSSFFSWLEDEDYILKSPVRRIHKIKTDKVIKETLSDESLELLRDTCDNIRDLAMIDLLASTGMRVGELVRLNREDINFHERECLVFGKGNSERIVYFDARTKIHLINYLDSRKDDSSALFVSLAYPYDRLMIGGVETRLREIGKRANLQKVHPHKFRRTLATRAIDKGMPIEQVQHLLGHVKIDTTMHYAMVNQANVKNSHRKYIG
TRD3	MNDWKWVKISEIIDFNPKERLLKGSISKKIAMEKIEPFTRDISEFERLEFKGGTKFRNGDTLIARITPSLENGKTAKVNLLDEDEIGFGSTEFIVARAKKGISDENFVYYLMLDPKVREVAIKSMVGTSGRQRVQLDVVQNYEILCPPLEEQIQIGRILSVIDDKIENNKKINHHLAA
TRD4	MLEDNELYKSTFSEIGEIVGGGTPSKKVDDYWNGDIPWLSPKDLSLNPAMFTGRGQNSITELGYKKSSAKLMPRNSILFSSRAPIGYITIAENDISTNQGFKSIIPKPEYPYTFVYELLKQETPSLESSASGSTFKEVSGTHLKNHEIRIPPHSAIIKFHESVEPLFKTINLNEKEIQKLIEVRDLLLPTLMSGEISVSD
Hypo1	MKVSIFDKDILKQFSNICATITAILSAVLIFLDIPNKWRLTSGVVYVAFLCVIYIFLWRRANRLRQVNIKIGVTTLIVKSGDIFEEDGLKAIAFNEYFDTTVDDKIIAKKSLNGQFILNHIDDVAKLNSDIESDDDLKNSIVEKEVKRKQGKMTQYKLGSSILINDEYILTAFSRFNKNNQAELTIQEYVNFLLTFWNEINRLYAQRSVTVPVFGSGITRFKNGFEDIDINELLRIMIWTFKISKIKFAYPAKLTIIVHDDLLSQVNLYELEENE
Hypo2	MTYRNKTYVAFDGDNDMRYYQLMKAWKQNDNTSFNFYDAHDINNSRDSSQEESIKRQLRERMANSKVFVLLIGEHTKYLRKFVKWEIELAIKKGLPIICVNLNGNRSKDSLCPSSLDGQLAIFIPFGSKIMQYALEDWPSSHEQYRKEGKTGAYSYKDIVYQRLGI
HsdR	MGFTENNYENAVMELFRDSLGYSSFYGPDVGRDYRDSLFRDVLYVALEKLNPYLPSSAIDFAINKLRDFESGTLLQKNKTFMDYLQNGVPVTYVKNGEEVSDIAYLVDYDNTEANSFIVANQWTIEEHSEKRPDIIVFLNGLPIVVFELKSPSREETEVSEAYSQLRNYMKEIPSLFYYNAFLVMSDMATSKAGTITAGEDRFMEWKTTDGNYEDTQLANFTTLIEGMFTKERLLDILKNFICFSGDAKILAAYHQYIAVKKAVRSTLKATQTDGRGGVFWHTQGSGKSLSMVFYAHLLDKILRSPTIVVLTDRNDLDNQLFKQFDRCSQFLRQTPVQATSRKHLKELLSGRQANGIIFTTMQKFEESSEALSERHNIVVMADEAHRGQYGLEEKIDPA…

## Sheet: TableS2
Table S2	The presence of SsuCC20p in S. suis genomes was identified using tblastn, identity for each protein is indicated. Genomic regions containing SsuCC20p were extracted and alligned using easyfig to identify the phase based on the full length hsdS. Isolates with * were used for visualization in Fig. 1B. NA=not acquired
Isolate	Biosample	Country	Year	Host	CC	ST	Serotype	Phase	HsdM	TRD1	TRD2	XerD	TRD3	TRD4	Hyp1	Hyp2	HsdR
920694	SAMEA3595182	Netherlands	1992	Human	20	20	2	A	1	0.9822	1	1	1	1	1	1	1
941372	SAMEA3595187	Netherlands	1994	Human	20	20	2	A	1	0.9822	1	1	1	1	1	1	1
2001171	SAMEA3595192	Netherlands	2000	Human	20	20	2	A	1	0.9822	1	1	1	1	1	1	1
GD-0098	SAMEA3595254	Netherlands	2006	Pig Diseased	20	17	4	A	1	0.9822	1	1	1	1	1	1	1
861160*	SAMEA6227225	Netherlands	1986	Human	20	20	2	A	1	0.9822	1	1	1	1	1	1	1
2014UMN2149	SAMN11854226	USA	2014	Pig Diseased	20	17	4	A	1	0.9822	1	1	1	1	1	1	1
YS12*	SAMN02469508	China	2011	Pig Healthy	20	17	7	D	1	1	1	1	0.987	1	1	1	1
CZ4	NA	Czech Republic	2001	Human	25	25	2	E	1	0.9961	1	1	0.9832	1	1	1	1
DE16	NA	Germany	1999	Human	20	1663	5	E	1	0.9961	1	1	0.9832	1	1	1	1
931260	SAMEA3595183	Netherlands	1993	Human	20	20	2	E	1	0.9961	1	1	0.9832	1	1	1	1
GD-0057*	SAMEA3595235	Netherlands	2004	Pig Diseased	20	17	4	E	1	0.9961	1	1	0.9832	1	1	1	1
GD-0119	SAMEA3595266	Netherlands	2008	Pig Diseased	20	20	2	E	1	0.9961	1	1	0.9832	1	1	1	1
GD5	SAMEA104027779	Netherlands	2013	Pig Diseased	20	819	9	H	1	0.9842	1	1	0.9963	1	1	1	1
DOP-1	SAMEA104027780	Netherlands	2013	Pig Diseased	20	819	9	H	1	0.9842	1	1	0.9963	1	1	1	1
21957	SAMEA104027843	Netherlands	2011	Pig Diseased	20	147	9	H	1	0.9842	1	1	0.9963	1	1	1	1
940255	SAMEA3595185	Netherlands	1994	Human	20	20	2	H	1	0.9842	1	1	0.9963	1	1	1	1
950136	SAMEA3595188	Netherlands	1995	Human	20	20	2	H	1	0.9842	1	1	0.9963	1	1	1	1
2012092	SAMEA3595195	Netherlands	2001	Human	20	20	2	H	1	0.9842	1	1	0.9963	1	1	1	1
2032008	SAMEA3595196	Netherlands	2003	Human	20	20	2	H	1	0.9842	1	1	0.9963	1	1	1	1
2051729	SAMEA3595197	Netherlands	2005	Human	20	20	2	H	1	0.9842	1	1	0.9963	1	1	1	1
GD-0073	SAMEA3595242	Netherlands	2005	Pig Diseased	20	17	4	H	1	0.9842	1	1	0.9963	1	1	1	1
GD-0096*	SAMEA3595253	Netherlands	2006	Pig Diseased	20	20	2	H	1	0.9842	1	1	0.9963	1	1	1	1
215-4156*	SAMN09459696	Australia	2017	Pig Diseased	NA	NA	16	NA	1	0.9961	NA	NA	NA	1	1	0.7864	1
216-4157	SAMN09459697	Australia	2017	Pig Diseased	NA	NA	16	NA	1	0.9961	NA	NA	NA	1	1	0.7824	1
10581*	SAMD00009288	Denmark	1980-1990	Pig Diseased	Singleton	71	13	NA	1	0.9842	NA	1	NA	1	NA	NA	NA

## Sheet: TableS3
Table S3	The presence of SsuCC20p in bacterial genomes was identified using tblastn (>90% identity) and the NCBI Refseq Genomes Bacterial Database, identity for each protein is indicated. Genomic regions containing SsuCC20p were extracted and alligned using easyfig. IR=Inverted repeats and NA= not acquired.
Species	Isolate	Accesion Number	Biosample	Country	Year	Host	Host Health	Start (genome position)	End (genome position)	Hits	HsdM	TRD4	TRD3	XerD	TRD2	TRD1	Hypo1	Hypo2	HsdR	S. suis IR	IR comments
Streptococcus agalactiae	ATCC 13813	NZ_GL636070.1	SAMN00217013	NA	NA	Human	NA	2012475	2023450	7	0.9261	0.9898	NA	0.9634	0.985	NA	0.9782	0.8303	0.9671	no	No S. suis IRs, one TRD might have a 20 bp IR (but has 3 mismatches and no other TRD has IRs)
Streptococcus agalactiae	FSL S3-026	NZ_ANCL01000057.1	SAMN00993654	USA	2000	Bovine	Mastitis	42401	50761	6	0.9261	0.985	NA	0.9482	NA	NA	0.9693	0.8303	0.9671	no	IR2-4 is conserved. IR1-3 not present. GBS unique TRD might have a 20 bp IR (with 3 mismatches) splitting in 2 unequal halfs its HsdS
Streptococcus agalactiae	FSL S3-034	NZ_ANPZ01000039.1	SAMN02436209	USA	2000	Bovine	Mastitis	17311	26478	7	0.9261	0.9899	NA	0.9482	0.985	NA	0.9782	0.8303	0.9671	yes	Intact IRS, not all TRDs are same as S. suis.
Streptococcus agalactiae	FSL S3-586	NZ_ANCM01000071.1	SAMN00993335	USA	2001	Bovine	Mastitis	7780	16140	6	0.9261	0.985	NA	0.9482	NA	NA	0.9693	0.8303	0.9671	no	IR2-4 is conserved. IR1-3 not present. GBS unique TRD might have a 20 bp IR (with 3 mismatches) splitting in 2 unequal halfs its HsdS
Streptococcus agalactiae	SA111	NZ_LT545678.1	SAMEA3888151	Portugal	2013	Bovine	Diseased	249360	258641	7	0.9701	0.988	NA	0.9482	NA	0.995	0.9782	0.8303	0.9661	yes	IR1-3 is 18bp
Streptococcus agalactiae	SA116	NZ_FJPU01000019.1	SAMEA3888156	Portugal	2013	Bovine	Diseased	343	9624	7	0.9701	0.988	NA	0.9482	NA	0.995	0.9782	0.8303	0.9661	yes	Both IR conserved (15 and 18 bp)
Streptococcus agalactiae	SA118	NZ_FJOX01000014.1	SAMEA3888158	Portugal	2013	Bovine	Diseased	1554	10835	7	0.9701	0.988	NA	0.9482	NA	0.995	0.9782	0.8303	0.9661	yes	Both IR intacts, different phase than suis and 1 different TRD.
Streptococcus agalactiae	DK-B-USS-215	NZ_LBKL01000103.1	SAMN03435001	USA	1999	Bovine	Mastitis	8059	16412	6	0.9261	0.985	NA	0.9451	NA	NA	0.9693	0.8303	0.9671	no	IR2-4 is conserved. IR1-3 not present. GBS unique TRD might have a 20 bp IR (with 3 mismatches) splitting in 2 unequal halfs its HsdS
Streptococcus agalactiae	NCTC8100	NZ_UHEX01000002.1	SAMEA3632066	NA	1949	NA	NA	2050968	2060135	7	0.9261	0.9849	NA	0.9451	0.985	NA	0.9782	0.8303	0.9671	yes	Both IR conserved, 16 and 17 bp instead of 14 and 19 bp.
Streptococcus agalactiae	NCTC8180	NZ_UHEM01000002.1	SAMEA3714883	NA	1949	NA	NA	247441	256608	7	0.9261	0.9899	NA	0.9451	0.985	NA	0.9818	0.8303	0.9671	yes	Both IR conserved.
Streptococcus agalactiae	NCTC8181	NZ_UAVB01000001.1	SAMEA3696441	NA	1949	Bovine	NA	805641	814808	7	0.9261	0.9899	NA	0.9451	0.985	NA	0.9782	0.8303	0.9671	yes	Both IR conserved.
Streptococcus agalactiae	NCTC8185	NZ_UHEQ01000004.1	SAMEA3729936	NA	1949	NA	NA	455730	464897	7	0.9261	0.9899	NA	0.9451	0.985	NA	0.9782	0.8303	0.9671	yes	Both IR conserved, 16 and 17 bp instead of 14 and 19 bp.
Streptococcus agalactiae	NCTC9828	NZ_UHEW01000004.1	SAMEA3649031	NA	1956	NA	NA	73831	82191	6	0.9261	0.985	NA	0.9451	NA	NA	0.9693	0.8303	0.9671	no	IR2-4 is conserved. IR1-3 not present. GBS unique TRD might have a 20 bp IR (with 3 mismatches) splitting in 2 unequal halfs its HsdS
Streptococcus agalactiae	PZD1	NZ_JAIMFI010000010.1	SAMN20953730	China	2018	Bovine	NA	8879	18046	7	0.9261	0.9899	NA	0.9451	0.985	NA	0.9782	0.8303	0.9671	yes	Both IR conserved, 16 and 17 bp instead of 14 and 19 bp.
Streptococcus agalactiae	PZD2	NZ_JAIMFG010000010.1	SAMN20953732	China	2018	Bovine	NA	8853	18020	7	0.9261	0.9899	NA	0.9451	0.985	NA	0.9782	0.8303	0.9671	yes	Both IR conserved.
Streptococcus agalactiae	YZ1605	NZ_CP026082.1	SAMN08374174	China	2016	Bovine	Mastitis	272807	281974	7	0.9261	0.9899	NA	0.9451	0.985	NA	0.9782	0.8303	0.9671	yes	Both IR conserved, 16 and 17 bp instead of 14 and 19 bp.
Streptococcus agalactiae	QMA0323	NZ_QGRR01000012.1	SAMN07998586	Australia	2010	Estuary Stingray	NA	41537*	89197	5	0.9261	0.985	NA	0.9451	NA	NA	NA	0.8303	0.9671	no	No IR spanning its 3 TRDs
Streptococcus equi subsp. zooepidemicus	NCTC6180	NZ_LR134317.1	SAMEA3871788	NA	1941	Horse	NA	2195358	2203255	5	0.9721	0.9759	NA	0.9451	NA	0.9605	NA	NA	0.9401	yes	IR1-3 is 21 bp long (instead of 19, + 1 mismatch and 1 deletion on IR2). IR2-4 intact
Streptococcus equi subsp. zooepidemicus	SEZ46	NZ_CP065191.1	SAMN16565175	USA	2018	Horse	Endometritis	1925425	1933322	5	0.9641	NA	0.982	0.9451	NA	0.99	NA	NA	0.9491	yes	IR1-3 is 16 bp instead of 19 (first 3 aga bases missing).
Streptococcus hyointestinalis	NCTC12224	NZ_UHFN01000002.1	SAMEA3594353	NA	1984	Porcine	NA	126581	135882	8	0.97	0.988	0.988	0.9451	NA	0.975	0.9127	0.9157	0.9651	yes
Streptococcus ovis	DSM 16829	NZ_KB904582.1	SAMN02256411	UK	1998	Ovine	NA	94	35844**	7	0.9621	NA	0.9849	0.939	0.9775	NA	0.9818	0.8364	0.9661	no	No IR spanning its 2 TRDs
Streptococcus porci	DSM 23759	NZ_AUIP01000006.1	SAMN02440826	Spain	2003	Porcine	Pericarditis	108505	163220	6	0.9561	NA	0.9773	0.936	NA	NA	0.9091	0.994	0.9701	no	No S. suis IRs, only one TRD had IR.
Streptococcus thermophilus	STH_CIRM_1035	NZ_LR822029.1	SAMEA6957272	France	1973	Artisanal lactic starter (Cheese)	NA	106679	114570	4	0.9721	NA	NA	0.913	NA	0.985	NA	NA	0.9491	yes	IR 1-3 is 18 bp (missing first 3 bp but has 2 extra bp at the end; 1 mismatch), IR2-4 intact

## Sheet: TableS4
Table S4: Strains and generated mutants used within this study, with identified SNPs and links to raw data and genome assemblies. 861160 ΔxerD mutants were screened for hsdS allele, untill all three hsdS alleles were found. Potential SNPs in mutants and minor variants in WT were identified by mapping the raw reads of the 861160 WT to SMRT assemblies using Snippy (1). Locus tags and SNPs/minor var…
Strain	Mutant generated by	SNPs compared to WT assembly	Reference	Accession number
				Sample	SMRT Assembly	SMRT Raw Reads	ONT reads
861160 WT	-	*minor variants: RS00200 (710C>A 25%), RS03670 (1094T>G 67%), RS08380 (407A>G 6%)	(2) GCF_902702745.1	ERS13587210	GCA_947098855	ERR10386230	ERR3664732 (2); ERR10386771 (this study)
861160 ΔhsdS	replacing TRDs and xerD by a kanamycin casette	RS08380 (407A>G)	-	ERS13587211	GCA_947099305	ERR10386231	ERR10386772
861160 ΔxerD (hsdS A)	insertion of kanamycin resistance casette into xerD	RS00200 (710C>A), RS04640 (1362G>C)	-	ERS13587212	GCA_947096915	ERR10386752	ERR10386773
861160 ΔxerD (hsdS E)	insertion of kanamycin resistance casette into xerD	RS02785 (115A deleted, frameshift), RS03670 (1094T>G), RS06195 (1015G>A)	-	ERS13587213	GCA_947097575	ERR10386753	ERR10386774
861160 ΔxerD (hsdS H)	insertion of kanamycin resistance casette into xerD	RS00200 (710C>A), RS08460 (727C>A)	-	ERS13587214	GCA_947101065	ERR10386754	ERR10386775
861160 LM-A	replacing silent TRDs and xerD by an erythromycin casette	RS00200 (710C>A), RS03670 (371A>G), RS08460 (727C>A)	-	ERS13587215	GCA_947098835	ERR10386232	-
861160 LM-E	replacing silent TRDs and xerD by an erythromycin casette	RS00200 (710C>A), RS03670 (371A>G), RS08460 (727C>A)	-	ERS13587216	GCA_947098795	ERR10386233	-
861160 LM-H	replacing silent TRDs and xerD by an erythromycin casette	RS00200 (710C>A), RS03670 (371A>G), RS08460 (727C>A)	-	ERS13587217	GCA_947098765	ERR10386234	-
861160 ΔCPSEF	insertion of spectinomycin cassette in CPSEF	-	-	-	-	-	-
(1) Seemann T. 2015. Snippy: fast bacterial variant calling from NGS reads.
(2) van der Putten BCL, Roodsant TJ, Haagmans MA, Schultsz C, van der Ark KCH. 2020. Five Complete Genome Sequences Spanning the Dutch Serotype 2 and Serotype 9 Populations. Microbiol Resour Announc 9:e01439-19.

## Sheet: TableS5
TableS5: Genes differentially expressed between LMs (>2-fold between at least 2 LMs, p<0.05) when grown in serum. Gene information, relative expression in LM-A,LM-E and LM-H, average expression (AveExpr), False Discovery Rate (FDR), P values and counts per million normalized data per sample.
locus_tag	product_accession	description	name	operon	Comment	LM-A	LM-E	LM-H	FDR	AveExpr	P value	A2 CPM	A3 CPM	E1 CPM	E2 CPM	E3 CPM	H1 CPM	H2 CPM	H3 CPM
STREPSUIS_RS00225	WP_011921646.1	phosphoribosylaminoimidazolesuccinocarboxamide synthase	-	purine biosynthesis		0.422065	-0.60022	0.178154	0.0339717	3.78079	0.00821108	21.109	20.388	14.517	6.466	9.523	11.674	15.371	17.723
STREPSUIS_RS00230	WP_074393256.1	phosphoribosylformylglycinamidine synthase	-	purine biosynthesis		0.446815	-0.659735	0.212921	0.00114463	11.7464	1.58273e-05	5360.37	5266.62	2619.66	2216.76	2128.07	3028.62	4078.16	4505.11
STREPSUIS_RS00235	WP_011921648.1	amidophosphoribosyltransferase	purF	purine biosynthesis		0.495929	-0.6175	0.121571	0.00144583	9.62499	2.63896e-05	1285.24	1252.87	641.231	548.781	471.934	675.621	827.856	1009.59
STREPSUIS_RS00240	WP_012774882.1	phosphoribosylformylglycinamidine cyclo-ligase	purM	purine biosynthesis		0.622607	-0.734012	0.111404	0.002151	8.60925	5.82959e-05	669.29	718.326	299.203	239.384	228.692	314.825	365.496	596.103
STREPSUIS_RS00245	WP_011922533.1	phosphoribosylglycinamide formyltransferase	purN	purine biosynthesis		0.648927	-0.558338	-0.0905886	0.00363009	8.00345	0.000150901	441.033	490.61	234.31	192.005	149.993	185.573	225.324	307.331
STREPSUIS_RS00250	WP_011921652.1	bifunctional phosphoribosylaminoimidazolecarboxamide formyltransferase/IMP cyclohydrolase	purH	purine biosynthesis		0.47697	-0.738655	0.261685	0.000826093	9.90571	8.3175e-06	1521.24	1515.91	680.864	579.994	582.775	863.481	1086.48	1438.57
STREPSUIS_RS00945	WP_011921761.1	carbohydrate ABC transporter permease	-		Transporter	0.570882	-0.0369978	-0.533884	0.0237761	3.08931	0.00436061	14.635	14.501	6.968	10.819	9.259	6.138	4.026	7.052
STREPSUIS_RS00950	WP_074389704.1	alpha-galactosidase	-		Metabolism	0.726545	-0.134505	-0.59204	0.0326997	2.52654	0.0076866	9.992	12.348	5.371	5.223	6.613	2.046	4.148	5.66
STREPSUIS_RS01210	WP_171840857.1	LysM domain-containing protein	-			0.71367	-0.702924	-0.0107467	0.00659962	9.93669	0.000405176	1736.41	2007.52	508.833	659.209	837.524	676.102	963.271	1333.53
STREPSUIS_RS01265	WP_024386049.1	thioredoxin	trxA		Oxidoreductase	0.684947	0.0236842	-0.708631	0.0106803	3.51	0.00102786	18.294	24.552	16.55	13.928	8.597	6.86	5.612	7.887
STREPSUIS_RS01470	WP_074389625.1	bifunctional acetaldehyde-CoA/alcohol dehydrogenase	adhE		Metabolism	-0.566854	-0.0908227	0.657677	0.00302975	15.5351	9.76468e-05	37155.2	29864	44279.8	45622.9	40534.5	70488.2	76250.1	52910.8
STREPSUIS_RS01555	WP_012774954.1	heat-inducible transcriptional repressor HrcA	hrcA		Transcriptional Regulator	0.719027	-0.198712	-0.520315	0.0115505	8.23598	0.00119362	621.584	541.58	234.891	288.007	350.776	160.301	161.033	330.436
STREPSUIS_RS01560	WP_002943082.1	nucleotide exchange factor GrpE	grpE			0.758637	-0.169132	-0.589504	0.0201138	6.10136	0.0031605	148.465	127.355	49.359	72.872	85.049	34.299	31.109	79.338
STREPSUIS_RS01650	WP_024382018.1	Rrf2 family transcriptional regulator	-		Transcriptional Regulator	0.167495	0.44524	-0.612735	0.0242967	3.27132	0.00450187	10.836	13.209	18.437	12.187	11.375	7.582	3.904	6.588
STREPSUIS_RS02260	WP_023371214.1	CPBP family intramembrane metalloprotease	-			-0.577433	0.0955396	0.481893	0.0193443	7.40495	0.0029637	122.15	112.566	167.966	176.709	180.679	242.617	246.795	153.665
STREPSUIS_RS02495	WP_014637109.1	aldo/keto reductase	-		Oxidoreductase	0.612575	-0.0496677	-0.562908	0.00361686	5.09232	0.00012703	59.668	61.021	39.778	37.928	30.157	21.903	17.079	29.137
STREPSUIS_RS03460	-	transposase	-			-0.600246	0.0725804	0.527665	0.00871221	4.16471	0.000717987	12.665	11.63	17.421	17.534	19.576	24.069	23.789	20.6
STREPSUIS_RS03560	WP_074390140.1	PTS mannitol transporter subunit IICB	-		Transporter	0.577748	0.0495841	-0.627333	0.00242345	8.09789	6.70201e-05	441.878	502.67	370.918	283.779	273.664	171.974	124.313	231.612
STREPSUIS_RS03570	WP_074390142.1	PTS sugar transporter subunit IIA	-		Transporter	0.447711	0.323766	-0.771477	0.0244793	2.63826	0.00461643	8.303	11.056	11.614	8.954	5.423	3.009	3.172	4.176
STREPSUIS_RS04045	WP_024405538.1	ATP-binding protein	-			-0.776036	0.041968	0.734068	0.00645628	10.6468	0.000379175	1024.62	892.918	1629.28	1562.28	1549.79	2593.09	3064.39	1521.9
STREPSUIS_RS04065	WP_024405534.1	helix-turn-helix transcriptional regulator	-			-0.567449	0.0917685	0.47568	0.0131391	9.78831	0.00146684	664.646	578.48	916.916	957.413	879.586	1241.49	1276.07	794.216
STREPSUIS_RS04215	WP_011922164.1	ornithine carbamoyltransferase	argF	Arginine deiminase system		0.631647	0.00960567	-0.641253	0.0148798	5.75897	0.00185174	93.442	102.228	42.826	62.302	77.906	26.476	27.083	51.407
STREPSUIS_RS04220	WP_009909634.1	carbamate kinase	arcC	Arginine deiminase system		0.353766	0.312235	-0.666001	0.0156742	5.93311	0.00198529	84.998	92.178	60.537	84.313	101.582	25.995	34.89	52.243
STREPSUIS_RS04915	WP_023370455.1	aspartate carbamoyltransferase catalytic subunit	pyrB	Pyrimidine biosynthesis		0.697127	-0.637545	-0.0595822	0.000826093	7.63183	8.68128e-06	342.385	408.913	145.609	137.537	134.12	162.226	155.787	251.284
STREPSUIS_RS04925	WP_074390019.1	carbamoyl-phosphate synthase large subunit	carB	Pyrimidine biosynthesis		0.664377	-0.613343	-0.0510341	0.00135009	12.3921	2.31487e-05	9555.96	10141.3	3699.17	3820.33	3897.56	4177.2	4360.58	7168.36
STREPSUIS_RS05515	WP_024381874.1	dihydroorotase	pyrC	Pyrimidine biosynthesis		0.802103	-0.306616	-0.495487	0.00666471	7.66895	0.000423917	384.743	455.864	198.307	165.766	183.853	110.116	104.671	240.149
STREPSUIS_RS05520	WP_024381875.1	uracil-DNA glycosylase	ung			0.620249	-0.21553	-0.404719	0.00176905	8.18032	3.99655e-05	490.569	541.006	257.393	284.277	269.696	181.842	185.066	283.947
STREPSUIS_RS05525	WP_024381876.1	glycosyltransferase family 2 protein	-			0.715653	-0.382992	-0.332661	0.00654067	9.26915	0.000394321	1152.26	1206.21	497.945	499.909	551.163	379.33	383.186	757.192
STREPSUIS_RS05530	WP_014637891.1	orotate phosphoribosyltransferase	pyrE	Pyrimidine biosynthesis		0.689748	-0.20906	-0.480688	0.00208989	8.03698	5.31719e-05	462.142	525.499	250.715	230.928	262.553	146.34	162.863	256.851
STREPSUIS_RS05540	WP_024390643.1	orotidine-5'-phosphate decarboxylase	pyrF	Pyrimidine biosynthesis		0.976145	-0.447459	-0.528686	0.00627917	6.03541	0.000350772	151.843	159.229	52.843	53.722	56.214	30.447	34.037	84.906
STREPSUIS_RS05545	WP_024381879.1	dihydroorotate dehydrogenase	pyrD	Pyrimidine biosynthesis		0.770845	-0.456407	-0.314438	0.00302975	7.90826	9.68203e-05	453.136	510.567	176.386	200.461	200.916	151.876	156.275	283.669
STREPSUIS_RS05550	WP_024381880.1	dihydroorotate dehydrogenase electron transfer subunit	pyrK	Pyrimidine biosynthesis		0.918296	-0.638301	-0.279996	0.000933432	6.00313	1.13581e-05	138.896	149.609	37.89	47.877	52.775	43.084	46.236	71.636
STREPSUIS_RS05870	WP_012027066.1	pyrimidine-nucleoside phosphorylase	deoA			0.62001	-0.0961794	-0.52383	0.0126183	7.51629	0.00134	326.905	327.647	185.241	187.279	187.16	102.655	85.274	206.65
STREPSUIS_RS05875	WP_024417478.1	class I SAM-dependent methyltransferase	-			0.474536	0.172178	-0.646714	0.00522652	5.43812	0.000268842	61.356	77.533	54.005	53.597	49.733	27.92	17.811	36.189
STREPSUIS_RS06070	WP_013730401.1	cation diffusion facilitator family transporter	fieF		Transcriptional Regulator	-0.569763	0.119527	0.450236	0.00617192	9.1567	0.000340756	407.119	391.397	578.662	631.229	600.235	757.336	773.569	549.614
STREPSUIS_RS06175	WP_002938042.1	bifunctional 4-hydroxy-2-oxoglutarate aldolase/2-dehydro-3-deoxy-phosphogluconate aldolase	eda			0.690414	0.10234	-0.792754	0.0380059	0.636801	0.00963999	2.533	3.159	2.468	1.492	1.455	1.083	0.61	0.835
STREPSUIS_RS06320	WP_225533378.1	hypothetical protein	-			-0.637957	-0.0537462	0.691704	0.00290254	8.42102	8.53163e-05	237.685	217.092	315.607	329.045	312.418	528.799	569.35	377.297
STREPSUIS_RS06395	WP_194283827.1	polysaccharide lyase beta-sandwich domain-containing protein	-			0.371815	0.304645	-0.67646	0.0226114	3.36542	0.00400201	14.354	15.794	9.436	14.052	18.121	5.897	5.124	7.331
STREPSUIS_RS06425	WP_074390232.1	PTS system mannose/fructose/N-acetylgalactosamine-transporter subunit IIB	sorB		Metabolism	0.119436	0.442448	-0.561884	0.028941	4.56106	0.00587464	30.678	26.419	22.937	38.799	41.003	14.321	11.468	19.394
STREPSUIS_RS06440	WP_074390230.1	bifunctional 4-hydroxy-2-oxoglutarate aldolase/2-dehydro-3-deoxy-phosphogluconate aldolase	dgoA		Metabolism	0.5127	0.423965	-0.936665	0.0141281	2.93973	0.00169568	14.073	11.343	9.146	12.311	12.036	4.934	1.83	5.66
STREPSUIS_RS06450	WP_012028272.1	RpiB/LacA/LacB family sugar-phosphate isomerase	-		Metabolism	1.11221	0.471244	-1.58346	0.0111025	-0.21219	0.00110534	2.533	1.867	0.871	0.995	2.381	0.361	0.122	0.278
STREPSUIS_RS06665	WP_012027223.1	50S ribosomal protein L35	rpmI			-0.467515	0.603612	-0.136097	0.0484317	2.98433	0.0141511	6.051	5.743	17.856	9.078	10.052	6.017	6.588	6.403
STREPSUIS_RS06765	WP_024403170.1	alkaline phosphatase family protein	-			-0.475384	-0.0595184	0.534902	0.00407816	9.6133	0.00018045	610.044	570.583	757.951	721.884	733.165	1063.01	1156.88	824.188
STREPSUIS_RS07320	WP_074390109.1	ferrous iron transport protein B	feoB		Transporter	-0.560317	-0.0274483	0.587765	0.00186873	10.4011	4.44443e-05	1018.29	893.636	1419.8	1254.62	1214.22	2081.62	1836.39	1484.88
STREPSUIS_RS07525	WP_023369586.1	LacI family DNA-binding transcriptional regulator	galS		Transcriptional Regulator	-0.593184	0.099493	0.493691	0.00548515	9.01245	0.000297314	383.195	328.222	519.14	537.713	554.602	717.02	711.961	508.506
STREPSUIS_RS07540	WP_004194749.1	YdbC family protein	-			-0.00410785	0.578593	-0.574486	0.027729	1.72822	0.00559794	3.096	4.02	6.242	4.601	4.365	2.166	1.708	2.134
STREPSUIS_RS07785	WP_004194089.1	PTS sugar transporter subunit IIA	-		Transporter	0.868045	0.389947	-1.25799	0.0131931	1.17903	0.00150319	3.659	6.461	2.758	3.482	3.571	0.481	0.732	1.763
STREPSUIS_RS07975	WP_011921989.1	methionyl-tRNA formyltransferase	fmt			0.763685	-0.402007	-0.361677	0.0250963	6.09756	0.00476107	130.875	143.723	61.699	46.633	65.737	32.614	42.698	96.783
STREPSUIS_RS08130	WP_024394801.1	peptide deformylase	-			0.443811	-1.37904	0.935225	0.00290254	1.35051	8.94725e-05	3.518	4.164	1.597	0.622	0.926	4.934	4.758	4.268
STREPSUIS_RS08135	WP_024406011.1	peptidoglycan bridge formation glycyltransferase FemA/FemB family protein	murN/femB	Peptidoglycan crosslinking		1.24882	-3.33248	2.08366	0.000171553	5.8769	1.89771e-07	141.429	198.426	24.099	2.985	4.1	254.411	302.425	214.352
STREPSUIS_RS08140	WP_024406010.1	peptidoglycan bridge formation glycyltransferase FemA/FemB family protein	murM/femA	Peptidoglycan crosslinking		1.56562	-3.30254	1.73692	0.000190491	5.42461	4.2144e-07	132.704	186.078	20.76	1.865	3.439	133.945	145.174	171.018
STREPSUIS_RS08390	WP_024417755.1	5-methyltetrahydropteroyltriglutamate--homocysteine S-methyltransferase	metE	Methione biosynthesis		-0.793193	0.31153	0.481663	0.00363009	7.35766	0.000148759	97.663	94.331	194.678	197.477	188.086	247.551	202.633	156.171
STREPSUIS_RS08395	WP_024412215.1	methylenetetrahydrofolate reductase [NAD(P)H]	metF	Methione biosynthesis		-0.858546	0.423706	0.43484	0.0159404	6.47426	0.00206308	51.787	46.663	114.977	114.034	107.27	138.638	117.847	69.873
STREPSUIS_RS08475	WP_012027700.1	hypothetical protein	-			0.783383	-0.00312626	-0.780257	0.0141128	2.83255	0.00168432	13.369	15.794	7.694	7.71	8.201	3.49	2.318	7.331
STREPSUIS_RS08485	WP_012027703.1	acetyl-CoA carboxylase carboxyl transferase subunit alpha	accA	type II fatty acid biosynthesis		0.810153	-0.223222	-0.586931	0.00999784	4.23762	0.000884764	36.307	42.069	18.292	14.55	21.56	8.545	10.37	20.043
STREPSUIS_RS08500	WP_009910704.1	3-hydroxyacyl-ACP dehydratase FabZ	fabZ	type II fatty acid biosynthesis		0.602499	-0.107823	-0.494676	0.0131391	5.6341	0.00148923	74.725	102.085	49.795	46.758	53.833	25.152	29.767	51.129
STREPSUIS_RS08515	WP_012027710.1	3-oxoacyl-[acyl-carrier-protein] reductase	fabG	type II fatty acid biosynthesis		0.690456	-0.192941	-0.497516	0.0256243	6.20021	0.00492215	123.838	156.358	87.249	57.701	70.896	39.473	33.793	91.958
STREPSUIS_RS08525	WP_002938889.1	enoyl-[acyl-carrier-protein] reductase FabK	fabK	type II fatty acid biosynthesis		0.531167	-0.00609893	-0.525068	0.00763801	7.24722	0.000578765	225.583	282.564	181.612	146.988	163.087	86.89	77.833	150.696
STREPSUIS_RS08530	WP_002938891.1	acyl carrier protein	acpP	type II fatty acid biosynthesis		0.629875	0.0363111	-0.666186	0.0101103	4.58235	0.000918568	37.011	49.535	33.39	28.104	20.105	18.293	9.76	17.167
STREPSUIS_RS09230	WP_014638653.1	ABC transporter substrate-binding protein	-	13	Transporter	-0.19683	-0.483357	0.680187	0.0192276	4.07965	0.00291025	16.324	15.219	17.856	7.71	13.227	19.135	24.155	30.9
STREPSUIS_RS09235	WP_012027800.1	carbohydrate ABC transporter permease	ycjP	13	Transporter	-0.425496	-0.447625	0.873121	0.000933432	4.83339	1.10679e-05	21.39	23.116	16.84	21.016	24.205	52.952	42.21	45.19
STREPSUIS_RS09240	WP_012775341.1	sugar ABC transporter permease	ugpA	13	Transporter	-0.336685	-0.602751	0.939435	0.00162176	4.87617	3.22918e-05	26.175	22.829	24.97	17.41	16.004	63.543	47.09	43.613
STREPSUIS_RS09340	WP_002938352.1	NCS2 family nucleobase:cation symporter	pyrP			0.909518	-0.587525	-0.321994	0.00290254	7.88344	8.55977e-05	515.618	540.001	149.529	183.3	194.832	152.598	142.002	299.258
STREPSUIS_RS09390	WP_044668871.1	3-isopropylmalate dehydratase small subunit	leuD			0.638926	-0.0921113	-0.546815	0.0305826	2.19327	0.0065237	6.755	9.907	5.517	3.855	4.629	2.648	2.44	3.99
STREPSUIS_RS09805	WP_074389090.1	amino acid permease	lysP	14	Transporter	-0.700633	0.155942	0.544691	0.00302975	6.41205	9.88692e-05	51.224	55.996	86.233	98.117	88.488	131.658	103.696	93.721
STREPSUIS_RS09820	WP_074390177.1	MFS transporter	-			0.181244	0.513293	-0.694537	0.000471952	6.0295	2.61036e-06	78.103	86.722	94.943	92.396	104.36	33.215	34.89	45.747
STREPSUIS_RS09830	WP_074390175.1	LytTR family DNA-binding domain-containing protein	-		Transcriptional Regulator	0.339055	0.409477	-0.748532	0.000541485	5.80437	3.89342e-06	82.465	77.102	75.2	79.961	80.022	33.576	24.399	37.581
STREPSUIS_RS09835	WP_002939965.1	TIGR00266 family protein	-			0.468158	0.365316	-0.833474	0.00131815	6.63679	1.89557e-05	149.591	165.403	172.176	116.894	129.623	48.86	40.99	73.956
STREPSUIS_RS09840	WP_024403073.1	carbonic anhydrase	-			0.491214	0.392602	-0.883816	0.000339647	6.60431	1.37738e-06	147.902	165.116	162.159	121.495	130.681	52.591	38.55	62.635
STREPSUIS_RS09855	WP_074390173.1	dUTP diphosphatase	dut		Metabolism	0.324356	0.409628	-0.733983	0.0170856	2.29793	0.00235304	6.755	7.035	7.985	5.72	7.143	2.648	1.952	3.805
STREPSUIS_RS09865	WP_024417147.1	ABC transporter ATP-binding protein	-	multiple antiobiotic resistance regulator		0.546214	0.0280951	-0.574309	0.00395211	7.26056	0.000168886	239.374	277.538	188.58	157.434	162.161	83.881	78.565	144.479
STREPSUIS_RS09870	WP_012027921.1	MarR family transcriptional regulator	-	multiple antiobiotic resistance regulator		0.491017	0.176717	-0.667734	0.0325225	2.41854	0.00750299	6.473	10.912	7.985	5.099	6.349	3.49	3.294	2.877
STREPSUIS_RS09875	WP_024381196.1	NAD(P)H-dependent glycerol-3-phosphate dehydrogenase	gspA	multiple antiobiotic resistance regulator		0.529593	0.165206	-0.694799	0.00508771	7.82526	0.00025326	372.5	379.767	336.222	230.306	266.389	99.406	120.165	200.34
STREPSUIS_RS09890	WP_024381198.1	5-formyltetrahydrofolate cyclo-ligase	-	Lysine biosynthesis		0.422825	0.305541	-0.728365	0.0141128	4.22436	0.001664	30.96	26.131	35.422	17.907	23.808	9.628	8.662	14.197
STREPSUIS_RS09895	WP_024381199.1	N-acetyldiaminopimelate deacetylase	-	Lysine biosynthesis		0.522395	0.252768	-0.775163	0.000339647	8.73907	1.50286e-06	701.938	703.107	579.678	504.013	557.644	210.124	204.097	321.807
STREPSUIS_RS09900	WP_013730634.1	2,3,4,5-tetrahydropyridine-2,6-dicarboxylate N-acetyltransferase	dapD	Lysine biosynthesis		0.552849	0.151826	-0.704676	0.00363009	6.35398	0.000147509	134.674	142.43	110.913	85.93	100.127	38.872	38.062	73.492
STREPSUIS_RS09925	WP_012775375.1	metallophosphoesterase	-			0.623317	0.121352	-0.744669	0.00363009	4.1477	0.000148271	30.819	32.592	22.647	22.384	18.121	8.665	8.052	14.661
STREPSUIS_RS09935	WP_012775377.1	hypothetical protein	-			0.21925	0.54424	-0.763489	0.0203668	3.15294	0.0033105	12.243	11.199	13.066	14.674	13.491	3.61	3.05	9.372
STREPSUIS_RS09945	WP_012027934.1	tRNA adenosine(34) deaminase TadA	tadA			0.759426	0.384113	-1.14354	0.0074492	3.14443	0.000550926	16.043	19.383	18.002	9.327	12.566	2.527	2.928	7.145
STREPSUIS_RS09955	WP_002938500.1	L-ascorbate 6-phosphate lactonase	ulaG			0.44811	0.572607	-1.02072	0.00437828	3.69856	0.000205837	20.968	19.527	21.921	17.41	23.279	3.49	6.466	9.372
STREPSUIS_RS09995	WP_074390165.1	PTS ascorbate transporter subunit IIC	-		Transporter	0.467773	0.656108	-1.12388	0.000741657	3.5042	6.34052e-06	17.731	17.804	19.308	15.918	22.353	4.212	5.124	5.568
STREPSUIS_RS10000	WP_171841146.1	pullulanase	pulA		Metabolism	0.223732	0.421201	-0.644933	0.00176905	6.4166	4.04239e-05	119.476	103.951	128.333	109.309	122.613	41.279	47.7	66.997
STREPSUIS_RS10025	WP_141666701.1	IS3 family transposase	-			0.514059	0.326585	-0.840644	0.0105786	3.45517	0.000998135	17.731	18.378	13.791	19.026	12.301	4.092	5.124	9.001
STREPSUIS_RS10030	WP_171840862.1	CHAP domain-containing protein	-			0.853633	0.115731	-0.969363	0.00290254	3.93972	8.99016e-05	32.648	33.454	16.84	18.156	20.766	5.416	6.1	12.898
STREPSUIS_RS10035	WP_074390149.1	PTS transporter subunit EIIC	-		Transporter	0.202425	0.412079	-0.614504	0.00290254	4.88583	8.98511e-05	37.292	38.336	49.504	39.296	35.58	16.969	15.859	21.528
STREPSUIS_RS10055	WP_024405426.1	PRD domain-containing protein	-			0.260402	0.407333	-0.667735	0.000933432	7.36898	1.09772e-05	219.813	222.26	273.217	216.254	204.884	80.993	103.33	112.28
STREPSUIS_RS10060	WP_024405427.1	MupG family TIM beta-alpha barrel fold protein	-			-0.121814	0.711285	-0.58947	0.0499763	3.20935	0.0150095	8.021	10.194	28.164	9.327	13.756	4.693	6.222	5.846
STREPSUIS_RS10110	WP_012775387.1	zinc ABC transporter substrate-binding protein	troA		Transporter	0.290405	0.38856	-0.678965	8.89307e-05	12.5916	4.91873e-08	8306.32	8595.5	8897.39	8059.98	8487.28	3401.09	3496.61	4075.47
STREPSUIS_RS10345	WP_024417122.1	4-alpha-glucanotransferase	malQ		Metabolism	0.440475	0.123639	-0.564115	0.00808751	6.19455	0.000657557	104.137	123.334	99.879	81.95	76.054	36.826	41.6	67.089
STREPSUIS_RS10645	WP_014917177.1	hypothetical protein	-			-0.609814	0.0411871	0.568627	0.0074492	3.85696	0.000552098	9.569	9.907	12.92	13.928	16.401	20.098	18.299	18.187

## Sheet: TableS6
Table S6: Anti-microbial resistance of locked mutants against penicillin and ampicillin based on disk-diffusion zone.
	EUCAST breakpoints*	WT	LM-A	LM-E	LM-H
Penicillin disk zone (mm)	S≥18 R<12	28	27	28	29
Ampicillin disk zone (mm)	S≥21 R<15	33	34	34	32
*EUCAST breakpoints 2022 table viridans streptococci

## Sheet: TableS7
Table S7: Degust input data showing counts per gene for each LM replicate.
locus_tag	product_accession	description	name	A2	A3	E1	E2	E3	H1	H2	H3
STREPSUIS_RS00005	WP_023368958.1	chromosomal replication initiator protein DnaA	dnaA	3013	3078	2977	3673	3285	3147	2745	3959
STREPSUIS_RS00010	WP_004194538.1	DNA polymerase III subunit beta	dnaN	6832	5899	7284	9210	7903	10581	9557	11056
STREPSUIS_RS00015	WP_011921629.1	diacylglycerol kinase family protein	0	751	680	612	744	708	625	624	842
STREPSUIS_RS00020	WP_011922523.1	DUF951 family protein	0	2	0	4	6	1	1	0	3
STREPSUIS_RS00025	WP_012774878.1	helix-turn-helix transcriptional regulator	0	8	7	4	11	7	5	5	14
STREPSUIS_RS00030	WP_012774879.1	redox-regulated ATPase YchF	ychF	5733	5372	5192	6255	5863	6873	7124	9547
STREPSUIS_RS00035	WP_011921633.1	aminoacyl-tRNA hydrolase	pth	63	65	51	56	47	47	40	62
STREPSUIS_RS00040	WP_011921634.1	transcription-repair coupling factor	mfd	6683	6115	7990	9647	9164	11465	11618	12384
STREPSUIS_RS00045	WP_004194330.1	RNA-binding S4 domain-containing protein	0	6	6	4	2	2	2	6	8
STREPSUIS_RS00050	WP_004194327.1	septum formation initiator family protein	0	124	180	182	166	157	123	95	200
STREPSUIS_RS00060	WP_011921635.1	serine hydrolase	0	1873	1802	1994	2234	2243	2485	2114	3123
STREPSUIS_RS00065	WP_011921636.1	tRNA lysidine(34) synthetase TilS	tilS	2250	2085	2530	3009	2714	3650	3415	3884
STREPSUIS_RS00070	WP_074390067.1	hypoxanthine phosphoribosyltransferase	hpt	1651	1534	1361	1913	1487	1725	1035	1940
STREPSUIS_RS00075	WP_074390066.1	ATP-dependent zinc metalloprotease FtsH	ftsH	18840	18867	16265	19337	18260	19806	17182	26907
STREPSUIS_RS00080	WP_011921639.1	sigma-70 family RNA polymerase sigma factor	0	6	7	11	9	19	8	10	11
STREPSUIS_RS00185	WP_012775464.1	rod shape-determining protein MreC	mreC	382	390	279	397	367	378	256	518
STREPSUIS_RS00190	WP_228380208.1	rod shape-determining protein MreD	mreD	95	93	108	130	115	127	80	159
STREPSUIS_RS00195	WP_012774880.1	CHAP domain-containing protein	0	25318	24894	16569	21393	21304	30993	34695	46693
STREPSUIS_RS00200	WP_002935337.1	ribose-phosphate diphosphokinase	0	2433	2307	2147	2099	1848	2400	2084	3421
STREPSUIS_RS00205	WP_024405849.1	pyridoxal phosphate-dependent aminotransferase	0	1846	2044	1952	2049	1793	1711	1616	2374
STREPSUIS_RS00210	WP_024405850.1	DNA repair protein RecO	recO	707	684	679	790	646	776	670	974
STREPSUIS_RS00215	WP_011921644.1	phosphate acyltransferase PlsX	plsX	988	1090	757	757	684	736	669	1369
STREPSUIS_RS00220	WP_011921645.1	phosphopantetheine-binding protein	0	4	8	4	3	4	3	2	4
STREPSUIS_RS00225	WP_011921646.1	phosphoribosylaminoimidazolesuccinocarboxamide synthase	0	150	142	100	52	72	97	126	191
STREPSUIS_RS00230	WP_074393256.1	phosphoribosylformylglycinamidine synthase	0	38091	36681	18045	17826	16089	25166	33429	48550
STREPSUIS_RS00235	WP_011921648.1	amidophosphoribosyltransferase	purF	9133	8726	4417	4413	3568	5614	6786	10880
STREPSUIS_RS00240	WP_012774882.1	phosphoribosylformylglycinamidine cyclo-ligase	purM	4756	5003	2061	1925	1729	2616	2996	6424
STREPSUIS_RS00245	WP_011922533.1	phosphoribosylglycinamide formyltransferase	purN	3134	3417	1614	1544	1134	1542	1847	3312
STREPSUIS_RS00250	WP_011921652.1	bifunctional phosphoribosylaminoimidazolecarboxamide formyltransferase/IMP cyclohydrolase	purH	10810	10558	4690	4664	4406	7175	8906	15503
STREPSUIS_RS00255	WP_074390059.1	phosphoribosylamine--glycine ligase	purD	9075	9574	6346	6939	6133	10042	11150	13832
STREPSUIS_RS00260	WP_011921654.1	5-(carboxyamino)imidazole ribonucleotide mutase	purE	47	55	42	33	26	28	50	69
STREPSUIS_RS00265	WP_012774883.1	5-(carboxyamino)imidazole ribonucleotide synthase	purK	4329	4827	3189	2961	2491	3625	3952	6119
STREPSUIS_RS00270	WP_011921656.1	hypothetical protein	0	674	844	659	559	544	546	582	880
STREPSUIS_RS00275	WP_024405853.1	hypothetical protein	0	3704	3858	3200	2699	2609	3119	3510	4434
STREPSUIS_RS00280	WP_011921659.1	adenylosuccinate lyase	purB	8961	8557	5341	6091	5328	7819	8833	13492
STREPSUIS_RS00285	WP_232049069.1	amino acid transporter	0	36	59	23	29	40	48	35	156
STREPSUIS_RS00290	WP_011921662.1	CPBP family intramembrane metalloprotease	0	7	11	5	0	4	10	1	15
STREPSUIS_RS00295	WP_014636188.1	Msa family membrane protein	0	0	0	5	0	0	1	1	4
STREPSUIS_RS00300	WP_074389011.1	ABC transporter ATP-binding protein	0	34	70	20	27	37	41	36	190
STREPSUIS_RS00305	WP_012775420.1	membrane protein	0	35	42	18	44	25	40	54	154
STREPSUIS_RS00310	WP_074390056.1	ABC transporter ATP-binding protein	0	62	99	53	51	45	63	54	245
STREPSUIS_RS00315	WP_024405856.1	Holliday junction branch migration DNA helicase RuvB	ruvB	105	118	64	68	60	50	47	119
STREPSUIS_RS00320	WP_024405857.1	GNAT family N-acetyltransferase	0	250	321	181	252	237	207	150	327
STREPSUIS_RS00325	WP_074390055.1	HAD-IA family hydrolase	0	503	497	454	475	455	530	488	649
STREPSUIS_RS00330	WP_074390054.1	helix-turn-helix domain-containing protein	0	1919	1884	1802	2257	2282	2233	2458	2753
STREPSUIS_RS00340	0	IS4 family transposase	0	13	16	9	18	4	13	6	7
STREPSUIS_RS00345	WP_074389014.1	bifunctional folylpolyglutamate synthase/dihydrofolate synthase	0	1837	1672	1869	2134	2175	2115	2283	2893
STREPSUIS_RS00355	WP_024405860.1	quinol oxidase	0	5996	5892	5498	6446	5851	6996	6655	7878
STREPSUIS_RS00360	WP_012774891.1	DNA mismatch repair endonuclease MutL	mutL	3399	2898	2542	2598	2512	2602	2577	4181
STREPSUIS_RS00365	WP_011921679.1	Holliday junction branch migration protein RuvA	ruvA	3340	2845	3068	3409	3339	3693	3744	4843
STREPSUIS_RS00375	WP_012774893.1	DNA-3-methyladenine glycosylase I	0	950	992	884	898	823	799	816	1333
STREPSUIS_RS00380	WP_023369043.1	competence/damage-inducible protein A	0	3401	3357	2740	3200	2943	3439	2933	4870
STREPSUIS_RS00385	WP_023369045.1	recombinase RecA	recA	5443	5730	3988	4309	4376	4168	4048	6778
STREPSUIS_RS00390	WP_002939362.1	transcriptional regulator Spx	spx	2230	1878	1123	1489	1114	1547	665	1357
STREPSUIS_RS00395	WP_002939360.1	IreB family regulatory phosphoprotein	0	204	182	210	211	157	167	114	178
STREPSUIS_RS00400	WP_002939356.1	Holliday junction resolvase RuvX	ruvX	200	206	199	244	170	198	129	183
STREPSUIS_RS00405	WP_023369048.1	DUF1292 domain-containing protein	0	204	229	233	317	150	190	128	186
STREPSUIS_RS00410	WP_012774895.1	nucleotidyltransferase family protein	0	178	186	125	200	226	171	158	259
STREPSUIS_RS00415	WP_014635810.1	hypothetical protein	0	18	21	20	29	13	15	24	23
STREPSUIS_RS00420	WP_014735259.1	30S ribosomal protein S10	rpsJ	4752	5638	5085	5672	5082	4417	3205	6744
STREPSUIS_RS00425	WP_011921686.1	50S ribosomal protein L3	rplC	7124	6987	6463	7524	6957	5972	4963	10903
STREPSUIS_RS00430	WP_004195490.1	50S ribosomal protein L4	rplD	9339	10530	10480	12148	12433	10010	8734	13933
STREPSUIS_RS00435	WP_004195491.1	50S ribosomal protein L23	0	264	295	511	408	397	208	192	367
STREPSUIS_RS00440	WP_002936663.1	50S ribosomal protein L2	rplB	20405	23570	20909	26047	25320	19816	16569	28664
STREPSUIS_RS00445	WP_000533766.1	30S ribosomal protein S19	rpsS	2947	3441	3691	4640	4106	3229	2668	4134
STREPSUIS_RS00450	WP_002936662.1	50S ribosomal protein L22	rplV	3951	3913	4514	5068	4736	3525	3672	5434
STREPSUIS_RS00455	WP_002936661.1	30S ribosomal protein S3	rpsC	20768	22914	22065	27266	27166	22326	20913	31251
STREPSUIS_RS00460	WP_002936660.1	50S ribosomal protein L16	rplP	733	672	896	770	703	582	436	1060
STREPSUIS_RS00465	WP_024377707.1	50S ribosomal protein L29	rpmC	18	8	30	21	15	20	6	31
STREPSUIS_RS00470	WP_000440801.1	30S ribosomal protein S17	rpsQ	90	133	191	155	115	143	61	155
STREPSUIS_RS00475	WP_002936658.1	50S ribosomal protein L14	rplN	491	569	677	502	473	320	282	716
STREPSUIS_RS00480	WP_014637292.1	50S ribosomal protein L24	rplX	1322	1427	1879	1694	1395	1073	828	1573
STREPSUIS_RS00485	WP_002936653.1	50S ribosomal protein L5	rplE	9948	9966	10382	10022	11069	9184	9179	14475
STREPSUIS_RS00490	WP_002936651.1	type Z 30S ribosomal protein S14	0	12341	11472	13380	15346	15373	12426	12217	16443
STREPSUIS_RS00500	WP_002936647.1	30S ribosomal protein S8	rpsH	67291	68516	83668	101799	99187	86857	83509	98479
STREPSUIS_RS00505	WP_024405862.1	50S ribosomal protein L6	rplF	23815	25235	27831	34759	32259	31224	26855	37207
STREPSUIS_RS00510	WP_002936641.1	50S ribosomal protein L18	rplR	2132	2228	2639	2932	2585	2458	1875	3158
STREPSUIS_RS00515	WP_002936639.1	30S ribosomal protein S5	rpsE	525	581	893	615	600	467	376	792
STREPSUIS_RS00520	WP_002936638.1	50S ribosomal protein L30	rpmD	94	126	149	96	94	95	55	121
STREPSUIS_RS00525	WP_002936637.1	50S ribosomal protein L15	rplO	2963	3716	3839	3807	3233	2421	1999	3513
STREPSUIS_RS00530	WP_002936636.1	preprotein translocase subunit SecY	secY	26980	29240	31898	36353	36068	35243	30410	37422
STREPSUIS_RS00535	WP_002936630.1	adenylate kinase	0	3026	3113	3991	4814	4386	3719	3099	4476
STREPSUIS_RS00540	WP_002936627.1	translation initiation factor IF-1	infA	38	63	56	34	28	40	23	56
STREPSUIS_RS00545	WP_001808836.1	50S ribosomal protein L36	rpmJ	9	7	8	4	13	2	11	19
STREPSUIS_RS00550	WP_002936622.1	30S ribosomal protein S13	rpsM	1255	1265	1127	1323	1297	1053	730	1658
STREPSUIS_RS00555	WP_004195509.1	30S ribosomal protein S11	rpsK	599	663	973	880	735	536	453	976
STREPSUIS_RS00560	WP_011921691.1	DNA-directed RNA polymerase subunit alpha	0	26263	26191	28898	34463	32740	29671	26791	39760
STREPSUIS_RS00565	WP_000331493.1	50S ribosomal protein L17	rplQ	1237	1629	1500	1808	1224	1137	713	1631
STREPSUIS_RS00570	WP_024405863.1	IS982 family transposase	0	1332	1421	1447	1846	2034	1727	1606	2318
STREPSUIS_RS00575	WP_011921639.1	sigma-70 family RNA polymerase sigma factor	0	10	4	10	7	7	10	10	12
STREPSUIS_RS00660	WP_024378560.1	IS200/IS605 family transposase	tnpA	1	2	4	1	3	3	3	6
STREPSUIS_RS00665	WP_012774903.1	DUF2971 domain-containing protein	0	920	786	1019	1260	1007	1164	1184	1195
STREPSUIS_RS00670	WP_171840746.1	tyrosine-type recombinase/integrase	0	12	25	27	23	19	37	35	21
STREPSUIS_RS00675	0	IS982 family transposase	0	19	9	9	29	12	14	14	19
STREPSUIS_RS00680	WP_012774904.1	zinc-dependent MarR family transcriptional regulator	0	302	288	259	226	234	253	176	322
STREPSUIS_RS00685	WP_002936595.1	metal ABC transporter ATP-binding protein	0	297	305	214	242	211	222	157	371
STREPSUIS_RS00690	WP_002936593.1	metal ABC transporter permease	0	346	387	262	308	318	273	266	467
STREPSUIS_RS00695	WP_024379086.1	zinc ABC transporter substrate-binding protein AdcA	0	3228	2931	2705	2679	2554	2720	2814	4458
STREPSUIS_RS00700	WP_014636197.1	CopY/TcrY family copper transport repressor	0	105	112	98	80	76	57	45	89
STREPSUIS_RS00710	WP_011921708.1	heavy metal-associated domain-containing protein	0	0	4	3	4	2	3	1	2
STREPSUIS_RS00715	WP_012774905.1	HIT family protein	0	139	176	160	161	126	119	116	180
STREPSUIS_RS00720	WP_011922558.1	tyrosine--tRNA ligase	tyrS	2989	2908	2806	3347	3129	3498	3287	4803
STREPSUIS_RS00725	WP_011921713.1	penicillin-binding protein PBP1B	pbp1b	9000	8891	7769	8745	8400	10432	9582	13256
STREPSUIS_RS00730	WP_002936570.1	DNA-directed RNA polymerase subunit beta	rpoB	36172	36246	29767	36848	37765	35267	34459	50790
STREPSUIS_RS00735	WP_074389609.1	DNA-directed RNA polymerase subunit beta'	rpoC	68534	70144	62250	82291	78883	75500	69508	98800
STREPSUIS_RS00740	WP_002936568.1	DUF1033 family protein	0	71	90	61	75	52	64	31	73
STREPSUIS_RS00745	0	LD-carboxypeptidase	0	331	275	356	359	361	496	466	527
STREPSUIS_RS00750	WP_011921718.1	competence type IV pilus ATPase ComGA	comGA	5	13	6	1	6	4	12	18
STREPSUIS_RS00755	WP_255304289.1	competence type IV pilus assembly protein ComGB	comGB	6	3	4	3	3	0	4	11
STREPSUIS_RS00760	WP_011921720.1	competence type IV pilus major pilin ComGC	comGC	0	0	0	0	0	0	0	0
STREPSUIS_RS00765	WP_011921721.1	competence type IV pilus minor pilin ComGD	comGD	0	1	0	0	0	0	0	0
STREPSUIS_RS00770	WP_011921722.1	competence type IV pilus minor pilin ComGE	comGE	0	0	0	0	0	0	0	0
STREPSUIS_RS00775	WP_011922561.1	competence type IV pilus minor pilin ComGF	comGF	0	0	0	0	1	0	0	1
STREPSUIS_RS00780	WP_011921724.1	competence type IV pilus minor pilin ComGG	comGG	1	1	0	0	1	1	1	2
STREPSUIS_RS00785	WP_024406069.1	class I SAM-dependent methyltransferase	0	2355	2170	1949	2049	2053	2161	1872	3124
STREPSUIS_RS00790	WP_012775473.1	acetate kinase	0	15064	13777	11671	13434	13187	12065	11192	18747
STREPSUIS_RS00795	WP_012775474.1	folate family ECF transporter S component	0	1349	1510	1453	1401	1465	1553	1312	1942
STREPSUIS_RS00800	WP_012775475.1	bifunctional folylpolyglutamate synthase/dihydrofolate synthase	0	1941	2033	1857	2347	2152	2649	2211	3501
STREPSUIS_RS00805	WP_012775476.1	glutamyl aminopeptidase	pepA	1490	1452	1285	1545	1449	1475	1512	2218
STREPSUIS_RS00810	WP_012774909.1	DUF4651 domain-containing protein	0	12	21	13	20	9	8	15	17
STREPSUIS_RS00815	WP_011921732.1	thioredoxin family protein	0	12	15	13	4	3	5	6	22
STREPSUIS_RS00820	WP_011921733.1	DUF1002 domain-containing protein	0	2676	2693	1823	2179	1966	2034	1918	3194
STREPSUIS_RS00825	WP_024406063.1	DUF4479 and tRNA-binding domain-containing protein	0	1080	1115	665	795	745	683	543	1242
STREPSUIS_RS00830	WP_011922565.1	DUF2785 domain-containing protein	0	1226	1099	1465	1719	1583	2239	2233	2519
STREPSUIS_RS00835	WP_011921737.1	single-stranded DNA-binding protein	0	645	686	541	739	769	719	778	1083
STREPSUIS_RS00845	WP_012774911.1	co-chaperone GroES	groES	519	433	323	386	391	299	366	604
STREPSUIS_RS00850	WP_012774912.1	chaperonin GroEL	groL	6699	5841	3713	5447	5738	4170	4817	7959
STREPSUIS_RS00855	WP_002940030.1	30S ribosomal protein S12	rpsL	17757	20409	24348	27333	27929	23778	19427	29151
STREPSUIS_RS00860	WP_002940031.1	30S ribosomal protein S7	rpsG	6592	6918	7680	8962	8177	7103	8067	9985
STREPSUIS_RS00865	WP_011921743.1	elongation factor G	fusA	44573	45903	49493	60818	56414	58036	59948	74139
STREPSUIS_RS00870	WP_012775478.1	M13 family metallopeptidase	0	191	229	185	216	243	221	238	288
STREPSUIS_RS00875	WP_012775479.1	type I glyceraldehyde-3-phosphate dehydrogenase	gap	169357	158506	152783	196456	172045	201723	177318	244663
STREPSUIS_RS00880	WP_011921748.1	phosphoglycerate kinase	0	17930	18937	14246	17417	14691	15265	13978	22461
STREPSUIS_RS00885	WP_011921749.1	aromatic acid exporter family protein	0	346	299	311	363	347	370	352	481
STREPSUIS_RS00890	WP_002940041.1	MerR family transcriptional regulator	0	2599	2901	2003	1966	1854	1853	1689	3376
STREPSUIS_RS00895	WP_011921751.1	type I glutamate--ammonia ligase	glnA	36011	37129	22516	24376	25274	26990	29944	56150
STREPSUIS_RS00900	WP_002938522.1	ribonuclease J	0	65211	57022	60136	81030	78783	96370	104424	125564
STREPSUIS_RS00905	WP_002938523.1	DNA-dependent RNA polymerase subunit epsilon	0	1184	1416	1675	1806	1480	1200	818	1344
STREPSUIS_RS00910	WP_024405864.1	tRNA (adenosine(37)-N6)-threonylcarbamoyltransferase complex dimerization subunit type 1 TsaB	tsaB	120	130	120	73	88	95	83	175
STREPSUIS_RS00915	WP_024405865.1	ribosomal protein S18-alanine N-acetyltransferase	rimI	60	67	57	51	43	45	42	76
STREPSUIS_RS00920	WP_074389965.1	tRNA (adenosine(37)-N6)-threonylcarbamoyltransferase complex transferase subunit TsaD	tsaD	143	197	144	143	79	120	83	217
STREPSUIS_RS00925	WP_172046079.1	IS110 family transposase	0	0	0	2	0	0	0	2	1
STREPSUIS_RS00930	WP_024386370.1	AraC family transcriptional regulator	0	4456	3897	4058	5245	5106	4313	3959	5419
STREPSUIS_RS00935	WP_002939306.1	sugar ABC transporter substrate-binding protein	0	1619	1474	1253	1434	1209	923	760	1424
STREPSUIS_RS00940	WP_002939305.1	sugar ABC transporter permease	0	74	64	89	89	73	42	41	75
STREPSUIS_RS00945	WP_011921761.1	carbohydrate ABC transporter permease	0	104	101	48	87	70	51	33	76
STREPSUIS_RS00950	WP_074389704.1	alpha-galactosidase	0	71	86	37	42	50	17	34	61
STREPSUIS_RS00955	WP_013730086.1	AzlC family ABC transporter permease	0	49	42	43	35	29	28	27	75
STREPSUIS_RS00960	WP_012774916.1	AzlD domain-containing protein	0	3	11	5	6	3	2	2	7
STREPSUIS_RS00965	WP_024406024.1	YeiH family protein	0	302	321	284	273	312	273	221	393
STREPSUIS_RS00970	WP_079844466.1	DUF1542 domain-containing protein	0	36652	36281	37585	43630	39829	40903	40127	52527
STREPSUIS_RS00975	#N/A	#N/A	#N/A	394	435	351	387	307	306	264	431
STREPSUIS_RS00980	#N/A	#N/A	#N/A	4544	4233	3608	4417	4112	3833	4309	5849
STREPSUIS_RS00990	#N/A	#N/A	#N/A	3157	3026	2793	3112	2945	3032	3010	4296
STREPSUIS_RS00995	#N/A	#N/A	#N/A	1531	1718	1248	1387	1231	1114	891	1781
STREPSUIS_RS01000	WP_074389705.1	hypothetical protein	0	4258	3829	3793	4294	4356	4318	4507	6901
STREPSUIS_RS01005	WP_012774917.1	ABC transporter ATP-binding protein	0	781	817	704	840	683	544	503	934
STREPSUIS_RS01010	WP_024405637.1	NAD(P)/FAD-dependent oxidoreductase	0	1531	1469	1527	1630	1458	1656	1659	2304
STREPSUIS_RS01015	WP_024405636.1	glycoside hydrolase family 1 protein	0	33	23	17	20	18	36	29	59
STREPSUIS_RS01020	WP_012774919.1	DUF536 domain-containing protein	0	1010	868	820	986	729	877	701	1181
STREPSUIS_RS01025	WP_024405635.1	BglG family transcription antiterminator	0	616	534	604	809	657	582	546	736
STREPSUIS_RS01030	WP_002935998.1	PTS sugar transporter subunit IIB	0	10	10	12	10	13	7	6	7
STREPSUIS_RS01035	WP_011921778.1	PTS ascorbate transporter subunit IIC	0	63	55	64	80	78	43	48	81
STREPSUIS_RS01040	WP_002935995.1	transketolase	0	18	15	25	30	23	14	6	23
STREPSUIS_RS01045	WP_024405634.1	transketolase	0	15	25	13	8	15	4	6	16
STREPSUIS_RS01050	WP_074389706.1	glycerophosphodiester phosphodiesterase	0	4980	4792	5012	6634	6029	8199	7614	8997
STREPSUIS_RS01055	WP_024405632.1	YbaB/EbfC family nucleoid-associated protein	0	236	264	365	334	256	317	164	287
STREPSUIS_RS01060	WP_024405631.1	SIS domain-containing protein	0	3268	2852	2282	3621	3346	3305	3219	4394
STREPSUIS_RS01065	WP_014917184.1	G5 domain-containing protein	0	1270	1507	1177	1326	1284	783	824	1393
STREPSUIS_RS01075	WP_011921783.1	Xaa-Pro dipeptidyl-peptidase	0	4267	3750	3614	3950	3799	4637	4607	6591
STREPSUIS_RS01080	WP_012774921.1	chemotaxis protein	0	1245	1396	1532	1680	1402	1558	1370	1826
STREPSUIS_RS01085	WP_024405627.1	serine hydrolase domain-containing protein	0	296	250	303	237	255	299	238	455
STREPSUIS_RS01090	WP_074389992.1	formate C-acetyltransferase	pflB	58518	52239	56817	71789	63802	72723	72568	89506
STREPSUIS_RS01095	WP_024405454.1	DNA polymerase IV	dinB	31	43	22	25	25	27	17	43
STREPSUIS_RS01100	WP_024405453.1	Rrf2 family transcriptional regulator	0	6	24	11	8	12	11	3	17
STREPSUIS_RS01105	WP_002935982.1	NAD(P)-dependent oxidoreductase	0	46	58	34	36	43	35	31	82
STREPSUIS_RS01110	WP_011922588.1	PfkB family carbohydrate kinase	0	254	230	256	250	220	189	166	322
STREPSUIS_RS01115	WP_171840856.1	endonuclease III domain-containing protein	0	124	134	135	153	131	105	114	151
STREPSUIS_RS01125	WP_012774923.1	ROK family protein	0	8108	6911	8734	10358	9820	16281	16392	15659
STREPSUIS_RS01130	WP_074389994.1	PTS sugar transporter subunit IIC	0	440	382	289	507	500	321	283	507
STREPSUIS_RS01135	WP_014636767.1	DUF4838 domain-containing protein	0	986	714	555	1117	984	679	702	939
STREPSUIS_RS01140	WP_002935975.1	right-handed parallel beta-helix repeat-containing protein	0	315	301	286	425	411	338	304	384
STREPSUIS_RS01145	WP_002935974.1	hypothetical protein	0	113	87	101	78	114	90	57	143
STREPSUIS_RS01150	WP_002935973.1	ABC transporter permease	0	33	42	41	37	33	30	16	35
STREPSUIS_RS01155	WP_002935969.1	ABC transporter ATP-binding protein	0	67	52	38	92	79	52	34	85
STREPSUIS_RS01160	WP_002935967.1	ABC transporter substrate-binding protein	0	109	64	80	88	102	60	67	105
STREPSUIS_RS01165	WP_002935966.1	hypothetical protein	0	58	58	50	46	51	35	47	50
STREPSUIS_RS01170	WP_014635836.1	heavy metal-associated domain-containing protein	0	6	5	6	8	4	1	0	5
STREPSUIS_RS01175	#N/A	#N/A	#N/A	23	24	17	36	28	23	16	37
STREPSUIS_RS01180	WP_074389996.1	HAD-IC family P-type ATPase	0	18	12	13	10	14	7	12	33
STREPSUIS_RS01185	WP_024405450.1	ATP-dependent RecD-like DNA helicase	0	9185	8585	7495	9869	9958	8834	9019	13758
STREPSUIS_RS01190	WP_002935959.1	signal peptidase I	lepB	1408	1485	1320	1448	1281	1278	1191	1822
STREPSUIS_RS01195	WP_024405449.1	ribonuclease HIII	rnhC	1762	1763	1150	1362	1303	1145	977	2124
STREPSUIS_RS01200	WP_074389377.1	Gfo/Idh/MocA family oxidoreductase	0	2385	2293	1826	2002	1842	1734	1740	3002
STREPSUIS_RS01210	WP_171840857.1	LysM domain-containing protein	0	12339	13982	3505	5301	6332	5618	7896	14371
STREPSUIS_RS01220	WP_074389395.1	alpha,alpha-phosphotrehalase	treC	541	615	346	581	745	312	340	821
STREPSUIS_RS01225	WP_074389394.1	PTS system trehalose-specific EIIBC component	treP	581	666	474	673	766	342	384	823
STREPSUIS_RS01230	WP_024393394.1	trehalose operon repressor	treR	1218	1020	911	1048	1001	1080	1103	1520
STREPSUIS_RS01235	WP_002935948.1	hypothetical protein	0	16	19	27	10	9	18	11	19
STREPSUIS_RS01240	WP_002935945.1	CvpA family protein	0	2267	2212	2211	2358	2307	2461	2043	3103
STREPSUIS_RS01250	WP_024405878.1	endonuclease MutS2	0	6146	5949	5227	6509	5765	6364	5734	9209
STREPSUIS_RS01255	0	GNAT family N-acetyltransferase	0	686	837	803	790	781	724	600	1048
STREPSUIS_RS01260	WP_172046079.1	IS110 family transposase	0	0	3	0	0	0	0	1	0
STREPSUIS_RS01265	WP_024386049.1	thioredoxin	trxA	130	171	114	112	65	57	46	85
STREPSUIS_RS01270	WP_074390134.1	AMP-binding protein	0	9592	9112	8817	10570	10517	9796	10440	13141
STREPSUIS_RS01275	WP_074389391.1	peptide-methionine (R)-S-oxide reductase MsrB	msrB	1958	2052	1673	1753	1661	1402	1340	2315
STREPSUIS_RS01280	WP_226319188.1	helix-turn-helix domain-containing protein	0	203	174	160	184	179	199	160	239
STREPSUIS_RS01285	WP_074390133.1	DUF1430 domain-containing protein	0	665	630	657	891	879	861	937	999
STREPSUIS_RS01290	WP_012774934.1	DUF1430 domain-containing protein	0	467	437	465	568	586	504	531	705
STREPSUIS_RS01295	WP_074389390.1	ABC transporter ATP-binding protein	0	198	171	160	205	165	155	177	239
STREPSUIS_RS01300	WP_024402914.1	sodium:alanine symporter family protein	0	233	297	182	216	195	228	198	334
STREPSUIS_RS01305	WP_024378560.1	IS200/IS605 family transposase	tnpA	0	0	0	0	0	1	0	0
STREPSUIS_RS01310	WP_002937530.1	mechanosensitive ion channel family protein	0	276	281	229	212	215	221	175	350
STREPSUIS_RS01315	WP_014635842.1	DUF4352 domain-containing protein	0	321	329	243	322	277	340	270	496
STREPSUIS_RS01325	WP_024405873.1	NADP-specific glutamate dehydrogenase	gdhA	4716	5277	4203	4308	4648	3820	3562	6242
STREPSUIS_RS01330	WP_024402916.1	dihydroorotate oxidase	0	2317	2499	2010	2241	1889	2775	2801	3429
STREPSUIS_RS01335	WP_074390132.1	CapA family protein	0	1046	1163	998	905	996	1255	1544	1829
STREPSUIS_RS01340	WP_024405871.1	Cof-type HAD-IIB family hydrolase	0	167	193	144	117	124	125	150	245
STREPSUIS_RS01345	WP_023369223.1	ABC-2 family transporter protein	0	4134	3767	4766	6354	6075	7526	7378	7311
STREPSUIS_RS01350	WP_024405870.1	ABC-2 family transporter protein	0	1275	1245	1324	1543	1450	1420	1124	1580
STREPSUIS_RS01355	WP_024384048.1	ATP-binding cassette domain-containing protein	0	7604	6418	6163	7981	7648	6415	6301	8592
STREPSUIS_RS01360	WP_015646379.1	TetR/AcrR family transcriptional regulator	0	536	590	688	765	780	648	679	863
STREPSUIS_RS01365	WP_024384049.1	YhgE/Pip domain-containing protein	0	257	283	302	355	379	359	324	469
STREPSUIS_RS01370	WP_024405869.1	DUF4097 family beta strand repeat-containing protein	0	1646	1637	1387	1992	1948	1567	1579	2297
STREPSUIS_RS01375	WP_023369232.1	DUF1700 domain-containing protein	0	377	392	343	578	511	409	346	694
STREPSUIS_RS01380	WP_002937550.1	PadR family transcriptional regulator	0	233	293	169	258	260	187	179	280
STREPSUIS_RS01385	WP_009909229.1	CidA/LrgA family protein	0	43	40	74	94	69	77	88	89
STREPSUIS_RS01390	WP_023369236.1	LrgB family protein	0	413	455	552	579	556	522	390	583
STREPSUIS_RS01395	WP_023369238.1	formate/nitrite transporter family protein	0	2644	2460	2483	2918	2834	3356	3089	4064
STREPSUIS_RS01400	WP_023369240.1	aquaporin family protein	0	4426	4481	3952	4403	4536	4422	4024	7003
STREPSUIS_RS01405	WP_023369242.1	DUF853 family protein	0	1707	1688	1248	1294	1346	1064	1066	1820
STREPSUIS_RS01410	WP_023369244.1	CoA pyrophosphatase	0	25	33	24	20	19	10	22	33
STREPSUIS_RS01415	WP_023369246.1	hypothetical protein	0	0	1	1	0	1	0	0	1
STREPSUIS_RS01420	WP_074390131.1	LPXTG cell wall anchor domain-containing protein	0	133	125	132	129	139	99	145	215
STREPSUIS_RS01425	WP_023369252.1	hypothetical protein	0	33	32	41	27	35	30	28	41
STREPSUIS_RS01430	WP_074390136.1	LPXTG cell wall anchor domain-containing protein	0	209	211	185	214	166	171	194	300
STREPSUIS_RS01435	WP_105155015.1	ISL3 family transposase	0	76	75	96	98	73	71	93	123
STREPSUIS_RS01440	WP_002262412.1	50S ribosomal protein L33	rpmG	35	46	44	50	46	61	46	50
STREPSUIS_RS01445	WP_002937589.1	50S ribosomal protein L32	rpmF	108	102	208	183	110	150	141	128
STREPSUIS_RS01450	WP_023369258.1	hypothetical protein	0	10	6	7	9	11	11	6	11
STREPSUIS_RS01460	WP_024402926.1	histidine--tRNA ligase	hisS	907	966	547	666	679	478	528	972
STREPSUIS_RS01465	WP_011921858.1	alcohol dehydrogenase AdhP	adhP	1680	2042	1383	1360	1492	1218	1162	2179
STREPSUIS_RS01470	WP_074389625.1	bifunctional acetaldehyde-CoA/alcohol dehydrogenase	adhE	264026	207997	305013	366875	306456	585714	625028	570202
STREPSUIS_RS01475	WP_024405443.1	threonine synthase	thrC	10871	10532	7661	9112	8917	9596	10099	16069
STREPSUIS_RS01480	WP_232049071.1	ABC transporter ATP-binding protein/permease	0	203	219	242	165	172	202	164	289
STREPSUIS_RS01485	0	ABC transporter ATP-binding protein	0	1800	1721	1513	1824	1531	1774	1751	2712
STREPSUIS_RS01490	0	MptD family putative ECF transporter S component	0	108	157	115	141	115	141	74	170
STREPSUIS_RS01495	WP_226314561.1	energy-coupling factor transporter transmembrane component T	0	33	51	54	39	25	62	27	50
STREPSUIS_RS01500	WP_024405820.1	ABC transporter ATP-binding protein	0	460	421	473	604	486	607	634	717
STREPSUIS_RS01505	WP_024405821.1	MATE family efflux transporter	0	223	236	231	244	260	272	248	339
STREPSUIS_RS01510	WP_074390129.1	mevalonate kinase	mvk	2198	1970	1927	1876	2082	2331	2489	3578
STREPSUIS_RS01515	WP_074390128.1	diphosphomevalonate decarboxylase	mvaD	1922	1970	1930	2265	1778	2503	2190	3378
STREPSUIS_RS01520	WP_074390127.1	phosphomevalonate kinase	0	834	850	706	865	710	1002	823	1556
STREPSUIS_RS01525	WP_074390126.1	type 2 isopentenyl-diphosphate Delta-isomerase	fni	143	176	154	140	124	135	83	229
STREPSUIS_RS01530	WP_074390125.1	ABC transporter ATP-binding protein	0	1859	1829	2043	2333	2365	2818	2797	3577
STREPSUIS_RS01535	0	ABC transporter transmembrane domain-containing protein	0	1705	1669	1531	2254	2024	2134	2187	3028
STREPSUIS_RS01540	WP_011921874.1	ACT domain-containing protein	0	7	6	5	1	1	2	7	5
STREPSUIS_RS01545	WP_024405826.1	PFL family protein	0	2474	2499	1824	1925	1753	2020	2146	3522
STREPSUIS_RS01550	WP_011921876.1	phosphoglycerate mutase family protein	0	141	236	130	87	99	88	80	183
STREPSUIS_RS01555	WP_012774954.1	heat-inducible transcriptional repressor HrcA	hrcA	4417	3772	1618	2316	2652	1332	1320	3561
STREPSUIS_RS01560	WP_002943082.1	nucleotide exchange factor GrpE	grpE	1055	887	340	586	643	285	255	855
STREPSUIS_RS01565	WP_074390124.1	molecular chaperone DnaK	dnaK	23162	20214	13414	21036	22921	14950	19209	28460
STREPSUIS_RS01570	WP_024394746.1	molecular chaperone DnaJ	dnaJ	3409	3545	2346	3363	3261	2742	2613	4403
STREPSUIS_RS01580	WP_024405828.1	lipoate--protein ligase family protein	0	407	415	304	369	300	295	293	562
STREPSUIS_RS01585	WP_024405829.1	amidase	0	831	1007	899	969	799	819	691	1083
STREPSUIS_RS01590	WP_015646427.1	transporter substrate-binding domain-containing protein	0	2431	3078	2625	2903	2876	2369	2413	3816
STREPSUIS_RS01595	WP_024405830.1	amino acid ABC transporter permease	0	721	1053	1091	1261	1065	1152	917	1452
STREPSUIS_RS01600	WP_012774957.1	helix-turn-helix transcriptional regulator	0	38	23	25	54	36	23	17	29
STREPSUIS_RS01605	WP_074390122.1	hypothetical protein	0	54	62	46	43	76	44	22	72
STREPSUIS_RS01610	WP_074390121.1	heavy metal translocating P-type ATPase	0	3296	3065	1980	4057	4772	2467	2620	4705
STREPSUIS_RS01615	WP_024400323.1	Fur family transcriptional regulator	0	230	192	269	172	136	230	174	312
STREPSUIS_RS01620	WP_074389328.1	tRNA pseudouridine(38-40) synthase TruA	truA	3788	3754	2600	2233	2553	2311	2300	4794
STREPSUIS_RS01625	WP_074389327.1	bifunctional hydroxymethylpyrimidine kinase/phosphomethylpyrimidine kinase	0	340	451	239	252	227	231	194	427
STREPSUIS_RS01630	WP_074389326.1	ECF transporter S component	0	59	45	63	35	33	28	32	72
STREPSUIS_RS01635	WP_024405833.1	TIGR01440 family protein	0	189	269	349	279	201	192	210	366
STREPSUIS_RS01640	WP_024400318.1	DUF1349 domain-containing protein	0	5162	5570	5251	6127	4993	5717	4805	7135
STREPSUIS_RS01645	WP_074389621.1	hypothetical protein	0	2564	2597	2965	2923	2934	2638	2544	3944
STREPSUIS_RS01650	WP_024382018.1	Rrf2 family transcriptional regulator	0	77	92	127	98	86	63	32	71
STREPSUIS_RS01655	WP_074389620.1	NADP-dependent oxidoreductase	0	204	221	214	179	227	186	152	246
STREPSUIS_RS01660	WP_024405836.1	alpha/beta hydrolase	0	17	23	10	11	13	9	13	27
STREPSUIS_RS01665	WP_074389324.1	SDR family NAD(P)-dependent oxidoreductase	0	168	185	188	261	209	184	161	213
STREPSUIS_RS01670	WP_212753085.1	NADH:flavin oxidoreductase/NADH oxidase family protein	0	71	109	101	56	78	65	56	101
STREPSUIS_RS01675	WP_024382292.1	hypothetical protein	0	4	1	4	0	2	0	0	2
STREPSUIS_RS01680	WP_024402949.1	hypothetical protein	0	2	5	2	1	10	3	4	7
STREPSUIS_RS01685	WP_074390120.1	TetR/AcrR family transcriptional regulator	0	415	396	590	656	550	594	612	627
STREPSUIS_RS01690	WP_024402950.1	NAD(P)H-binding protein	0	23	40	22	9	22	16	20	23
STREPSUIS_RS01695	WP_011921901.1	Rrf2 family transcriptional regulator	0	44	37	48	50	39	52	43	41
STREPSUIS_RS01705	WP_014917199.1	TetR/AcrR family transcriptional regulator	0	210	207	209	188	168	183	150	211
STREPSUIS_RS01710	WP_012774964.1	lipase	0	46	56	35	28	31	44	34	54
STREPSUIS_RS01715	WP_024394768.1	alpha/beta hydrolase	0	190	192	210	212	189	244	166	251
STREPSUIS_RS01720	WP_074390118.1	trigger factor	tig	9767	9449	10345	12797	10608	13043	12212	16893
STREPSUIS_RS01725	WP_232049072.1	glycosyltransferase family 2 protein	0	30	22	8	25	33	10	17	40
STREPSUIS_RS01730	WP_012774966.1	zinc ABC transporter substrate-binding protein	0	11	15	12	18	9	10	5	23
STREPSUIS_RS01735	WP_024405839.1	pneumococcal-type histidine triad protein	0	752	744	511	749	688	526	579	895
STREPSUIS_RS01740	WP_011921912.1	DNA-directed RNA polymerase subunit delta	rpoE	3494	3746	4056	4847	3921	4148	3530	4890
STREPSUIS_RS01745	WP_011921913.1	CTP synthase	0	1145	1258	837	960	932	602	630	1222
STREPSUIS_RS01755	WP_011922635.1	fructose-bisphosphate aldolase	0	16416	18301	17053	19168	17533	17938	12648	22385
STREPSUIS_RS01760	WP_001140948.1	50S ribosomal protein L28	rpmB	85	78	65	68	59	59	37	71
STREPSUIS_RS01795	WP_074390186.1	ATP-dependent DNA helicase RecG	recG	273	312	226	237	206	182	194	365
STREPSUIS_RS01800	WP_024381504.1	asparaginase	0	2911	2451	2532	2963	3088	3135	3332	4078
STREPSUIS_RS01805	#N/A	#N/A	#N/A	1020	1041	918	975	910	802	735	1357
STREPSUIS_RS01810	#N/A	#N/A	#N/A	103	135	124	109	86	78	41	127
STREPSUIS_RS01815	WP_004195772.1	universal stress protein	0	7561	7691	7127	9301	8051	10787	7457	9331
STREPSUIS_RS01820	WP_011921925.1	pyridoxal phosphate-dependent aminotransferase	0	2811	2652	2441	3051	2960	2970	3193	4230
STREPSUIS_RS01825	WP_156688692.1	IS110 family transposase	0	129	112	117	152	154	201	165	255
STREPSUIS_RS01830	WP_024406060.1	GTP-sensing pleiotropic transcriptional regulator CodY	codY	2557	2560	1789	1850	1790	1602	1684	2623
STREPSUIS_RS01835	WP_024406059.1	cysteine hydrolase	0	1453	1357	1061	1215	1234	1187	1155	1616
STREPSUIS_RS01840	WP_173018631.1	IS110 family transposase	0	11	5	10	7	8	12	8	16
STREPSUIS_RS01845	WP_011921928.1	50S ribosomal protein L19	rplS	2247	2497	2484	3133	1828	2606	1663	2395
STREPSUIS_RS01850	WP_012774968.1	hydrolase	0	201	221	199	185	200	157	138	210
STREPSUIS_RS01855	WP_024405610.1	Asp-tRNA(Asn)/Glu-tRNA(Gln) amidotransferase subunit GatC	gatC	8	28	31	15	18	9	14	22
STREPSUIS_RS01860	WP_024405609.1	Asp-tRNA(Asn)/Glu-tRNA(Gln) amidotransferase subunit GatA	gatA	5039	4761	3950	4615	4348	4223	4118	6863
STREPSUIS_RS01865	WP_024405608.1	Asp-tRNA(Asn)/Glu-tRNA(Gln) amidotransferase subunit GatB	gatB	8713	8441	8143	9935	8985	9425	8625	12618
STREPSUIS_RS01870	WP_024378560.1	IS200/IS605 family transposase	tnpA	3	0	5	3	0	0	0	0
STREPSUIS_RS01875	WP_073259301.1	putative holin-like toxin	0	28	16	26	34	24	36	30	44
STREPSUIS_RS01880	WP_024405607.1	LacI family DNA-binding transcriptional regulator	0	2464	2083	2396	3103	3159	3643	3797	4450
STREPSUIS_RS01885	WP_024405606.1	galactokinase	0	248	273	255	281	271	192	164	331
STREPSUIS_RS01890	WP_024405605.1	UDP-glucose--hexose-1-phosphate uridylyltransferase	galT	789	835	576	786	758	419	407	917
STREPSUIS_RS01895	WP_024405604.1	DMT family transporter	0	490	500	416	476	458	396	312	546
STREPSUIS_RS01900	WP_172046079.1	IS110 family transposase	0	0	0	2	2	1	0	1	2
STREPSUIS_RS01905	WP_212753076.1	PTS lactose transporter subunit IIB	0	6	3	1	2	8	8	4	6
STREPSUIS_RS01910	WP_074390039.1	DEAD/DEAH box helicase	0	9748	8932	7913	9964	8970	8866	9076	13176
STREPSUIS_RS01915	WP_002936682.1	DUF4059 family protein	0	0	0	1	2	0	0	0	0
STREPSUIS_RS01920	WP_002942687.1	thioredoxin-disulfide reductase	trxB	3309	3276	2543	2848	3022	2641	3034	4569
STREPSUIS_RS01925	WP_024385904.1	DUF177 domain-containing protein	0	484	579	485	437	403	454	346	602
STREPSUIS_RS01930	WP_002942698.1	NADP-dependent phosphogluconate dehydrogenase	gndA	26794	26539	25270	30790	28602	31181	30065	42565
STREPSUIS_RS01935	WP_012027645.1	winged helix-turn-helix domain-containing protein	0	272	312	428	402	332	411	288	477
STREPSUIS_RS01940	WP_014636113.1	AI-2E family transporter	0	2356	2469	2183	2557	2287	2144	1587	2921
STREPSUIS_RS01945	WP_002938341.1	transcriptional regulator NrdR	nrdR	386	341	423	357	298	319	258	442
STREPSUIS_RS01950	WP_029174426.1	replication initiation/membrane attachment protein	0	2416	2398	2624	2592	2194	2477	1989	3343
STREPSUIS_RS01955	WP_029174425.1	primosomal protein DnaI	dnaI	1608	1740	1737	1782	1428	1505	1151	2105
STREPSUIS_RS01960	WP_053861635.1	NADPH-dependent oxidoreductase	0	264	315	259	281	240	172	234	349
STREPSUIS_RS01965	WP_044684118.1	ribosome biogenesis GTPase Der	der	9291	9531	8953	9624	9489	10439	10111	14781
STREPSUIS_RS01975	WP_024399415.1	hypothetical protein	0	49	62	50	45	29	58	44	55
STREPSUIS_RS01980	WP_074389437.1	DEAD/DEAH box helicase	0	3757	3880	3315	4047	3701	3639	3257	4806
STREPSUIS_RS01985	WP_024402634.1	hypothetical protein	0	2176	2303	1719	2101	1911	1480	1448	2744
STREPSUIS_RS01990	WP_014638510.1	UDP-N-acetylmuramate--L-alanine ligase	murC	3436	3756	3118	3721	3383	3515	2784	5110
STREPSUIS_RS01995	WP_024405587.1	GNAT family N-acetyltransferase	0	110	122	129	152	119	109	88	186
STREPSUIS_RS02000	WP_074390041.1	endolytic transglycosylase MltG	mltG	10087	10437	9553	11096	10577	11176	10790	14247
STREPSUIS_RS02005	WP_002938298.1	transcription elongation factor GreA	greA	115	124	76	93	90	78	57	135
STREPSUIS_RS02010	WP_024405586.1	membrane protein insertase YidC	yidC	1506	1554	1647	1591	1527	1870	1558	2338
STREPSUIS_RS02015	WP_024405585.1	acylphosphatase	0	72	65	83	55	66	67	53	72
STREPSUIS_RS02020	WP_024402636.1	RNA methyltransferase	0	814	841	753	811	826	789	745	1169
STREPSUIS_RS02025	WP_024405584.1	HD domain-containing protein	0	1670	1886	1506	1478	1575	1139	902	1659
STREPSUIS_RS02030	WP_024405583.1	Bax inhibitor-1/YccA family protein	0	3668	3843	2815	3152	3289	3179	3227	4935
STREPSUIS_RS02035	WP_024405582.1	aminopeptidase C	pepC	8625	8127	9341	10995	10471	10519	9905	12619
STREPSUIS_RS02040	WP_074389438.1	diaminopimelate decarboxylase	0	1231	1144	931	1046	1067	990	1074	1617
STREPSUIS_RS02045	WP_002939206.1	YneF family protein	0	258	281	347	278	252	231	147	239
STREPSUIS_RS02050	WP_024405580.1	glutamate racemase	racE	2395	2376	2185	2652	2201	2339	1811	3373
STREPSUIS_RS02055	WP_024405579.1	nucleoside-triphosphate diphosphatase	0	2066	1956	1878	2002	2022	1830	1738	3010
STREPSUIS_RS02060	WP_024405578.1	metallophosphoesterase	0	972	967	820	884	870	834	634	1502
STREPSUIS_RS02065	WP_012027618.1	CBS domain-containing protein	0	1311	1270	1432	1687	1397	1409	1101	2035
STREPSUIS_RS02070	WP_023371273.1	site-specific tyrosine recombinase XerD	xerD	924	962	889	958	882	817	706	1158
STREPSUIS_RS02075	WP_002942755.1	segregation/condensation protein A	0	643	792	726	876	678	812	582	895
STREPSUIS_RS02080	WP_023371271.1	SMC-Scp complex subunit ScpB	scpB	680	914	755	785	692	618	525	821
STREPSUIS_RS02085	WP_002939235.1	pseudouridine synthase	0	628	654	601	441	525	482	436	895
STREPSUIS_RS02090	WP_024383828.1	membrane protein insertion efficiency factor YidD	yidD	4	4	7	6	2	2	6	10
STREPSUIS_RS02095	WP_024381673.1	tRNA (cytidine(34)-2'-O)-methyltransferase	0	1006	1231	1375	1611	1297	1485	949	1536
STREPSUIS_RS02100	WP_074390042.1	ECF transporter S component	0	2122	2196	2104	2528	2317	3372	2284	3263
STREPSUIS_RS02105	WP_024405575.1	phosphatase PAP2 family protein	0	1985	1945	1756	2142	2052	2771	2493	3449
STREPSUIS_RS02110	WP_024405574.1	acyltransferase family protein	0	5231	5455	5637	5872	6030	5058	4809	6952
STREPSUIS_RS02115	WP_013730506.1	membrane protein	0	926	885	903	903	866	647	628	1057
STREPSUIS_RS02120	WP_013730505.1	low molecular weight phosphotyrosine protein phosphatase	0	1625	1799	1983	2409	1959	1732	1501	2058
STREPSUIS_RS02125	WP_024382394.1	CsbD family protein	0	40	33	29	13	15	24	18	40
STREPSUIS_RS02130	WP_004194743.1	DNA starvation/stationary phase protection protein	0	56	72	76	71	50	52	28	90
STREPSUIS_RS02135	WP_024382393.1	ABC transporter ATP-binding protein	0	117	121	104	141	103	68	75	118
STREPSUIS_RS02140	WP_024405573.1	ABC transporter permease	0	104	112	77	172	131	117	138	174
STREPSUIS_RS02145	WP_232049074.1	histidine kinase	0	467	511	436	506	449	431	373	604
STREPSUIS_RS02150	WP_024405571.1	response regulator transcription factor	0	41	27	41	29	33	32	32	67
STREPSUIS_RS02155	WP_024405570.1	YqgQ family protein	0	9	8	12	14	8	9	10	18
STREPSUIS_RS02160	WP_004194735.1	rhodanese-like domain-containing protein	0	57	51	47	37	30	40	32	53
STREPSUIS_RS02165	WP_024405569.1	hypothetical protein	0	938	943	900	958	907	918	900	1251
STREPSUIS_RS02170	WP_014638485.1	16S rRNA (guanine(966)-N(2))-methyltransferase RsmD	rsmD	162	182	124	107	96	90	72	157
STREPSUIS_RS02175	WP_002939048.1	pantetheine-phosphate adenylyltransferase	coaD	128	159	220	156	134	128	110	154
STREPSUIS_RS02180	WP_012775295.1	PDZ domain-containing protein	0	1885	1973	1563	1557	1505	1575	1503	2590
STREPSUIS_RS02185	WP_024382386.1	DUF1027 domain-containing protein	0	480	545	477	560	484	592	375	718
STREPSUIS_RS02190	WP_012028433.1	23S rRNA (adenine(2503)-C(2))-methyltransferase RlmN	rlmN	2468	2760	2453	2922	2596	2951	2543	3842
STREPSUIS_RS02195	WP_012027591.1	VanZ family protein	0	169	128	119	165	145	158	111	196
STREPSUIS_RS02205	WP_004194617.1	ammonia-dependent NAD(+) synthetase	nadE	2093	2260	2219	2291	2225	2254	1955	3189
STREPSUIS_RS02210	WP_074390043.1	nicotinate phosphoribosyltransferase	0	5084	4881	4652	5732	5307	5937	5665	7772
STREPSUIS_RS02215	WP_012027589.1	A24 family peptidase	0	103	128	97	83	139	128	134	327
STREPSUIS_RS02220	WP_004194627.1	class I SAM-dependent methyltransferase	0	1124	955	1083	1458	1140	1863	1400	1910
STREPSUIS_RS02225	WP_012027588.1	ABC transporter ATP-binding protein	0	154	192	164	187	166	120	111	236
STREPSUIS_RS02230	WP_004194632.1	hemolysin family protein	0	17010	16087	15487	18167	17754	19377	18385	25654
STREPSUIS_RS02235	WP_012027587.1	pyruvate formate-lyase-activating protein	pflA	781	910	680	713	605	491	426	844
STREPSUIS_RS02240	WP_024385944.1	M3 family oligoendopeptidase	0	14892	14318	14379	15160	15156	14791	14850	20529
STREPSUIS_RS02245	WP_012027585.1	manganese-dependent inorganic pyrophosphatase	0	7264	6773	6669	8311	7744	8303	7812	11170
STREPSUIS_RS02250	WP_024405565.1	YSIRK-type signal peptide-containing protein	0	143	137	180	166	243	213	271	254
STREPSUIS_RS02255	WP_226960919.1	serum opacification factor	0	3324	3328	3775	4636	4261	4179	4298	5492
STREPSUIS_RS02260	WP_023371214.1	CPBP family intramembrane metalloprotease	0	868	784	1157	1421	1366	2016	2023	1656
STREPSUIS_RS02265	WP_023371212.1	response regulator transcription factor	0	752	715	703	900	756	853	637	1109
STREPSUIS_RS02270	WP_023371210.1	HAMP domain-containing sensor histidine kinase	0	4326	4394	3634	4282	4039	4743	4319	6051
STREPSUIS_RS02275	WP_023371208.1	isoprenylcysteine carboxyl methyltransferase family protein	0	55	70	91	98	61	134	53	105
STREPSUIS_RS02280	WP_074390044.1	zinc metallopeptidase	0	1066	1109	934	1112	988	849	942	1275
STREPSUIS_RS02285	WP_074390045.1	exodeoxyribonuclease VII large subunit	xseA	4831	4612	3795	4459	4322	4256	3913	6211
STREPSUIS_RS02290	WP_024409752.1	exodeoxyribonuclease VII small subunit	0	0	0	0	0	1	0	1	0
STREPSUIS_RS02295	WP_024398994.1	polyprenyl synthetase family protein	0	751	683	477	524	482	383	415	758
STREPSUIS_RS02300	WP_074390046.1	TlyA family RNA methyltransferase	0	5278	5303	3910	4778	4624	4396	4407	7232
STREPSUIS_RS02305	WP_002942941.1	arginine repressor	0	83	99	92	71	62	52	49	110
STREPSUIS_RS02310	WP_074390047.1	DNA repair protein RecN	recN	3214	3463	2697	2508	2552	2529	2243	4328
STREPSUIS_RS02315	WP_024405561.1	DegV family protein	0	751	751	787	766	641	800	737	969
STREPSUIS_RS02320	WP_002936251.1	SGNH/GDSL hydrolase family protein	0	1056	995	971	805	848	1023	946	1406
STREPSUIS_RS02325	WP_002936249.1	YpmS family protein	0	758	780	615	762	585	694	506	1009
STREPSUIS_RS02330	WP_002936247.1	HU family DNA-binding protein	0	395	518	745	595	350	555	279	418
STREPSUIS_RS02335	WP_024402670.1	GNAT family N-acetyltransferase	0	156	177	131	158	127	125	122	230
STREPSUIS_RS02340	WP_024402671.1	hydroxymethylglutaryl-CoA reductase, degradative	0	580	736	761	773	761	777	654	935
STREPSUIS_RS02345	WP_024405560.1	hydroxymethylglutaryl-CoA synthase	0	4899	4593	4565	5705	5412	6059	6024	8549
STREPSUIS_RS02350	WP_024405559.1	acetyl-CoA C-acetyltransferase	0	2391	2502	1995	2393	2493	2395	2168	3466
STREPSUIS_RS02355	WP_002936226.1	phosphoglycerate mutase	0	11517	10945	9658	11915	9708	11744	9765	15650
STREPSUIS_RS02360	WP_024405557.1	VOC family protein	0	611	705	677	653	527	449	234	545
STREPSUIS_RS02365	WP_074390048.1	polysaccharide deacetylase family protein	0	1510	1391	1543	1902	1614	1738	1872	2359
STREPSUIS_RS02370	WP_002936220.1	DEAD/DEAH box helicase	0	7039	6386	6559	7163	7186	7957	8212	10359
STREPSUIS_RS02375	WP_074389483.1	Gfo/Idh/MocA family oxidoreductase	0	3392	2904	2874	3030	3250	3429	3363	4780
STREPSUIS_RS02380	WP_002936217.1	uridine kinase	udk	7083	7263	7336	8769	8078	9840	8204	11851
STREPSUIS_RS02385	WP_074400589.1	PadR family transcriptional regulator	0	11661	10906	11709	15100	13271	17677	15371	19804
STREPSUIS_RS02390	WP_002940218.1	DUF1294 domain-containing protein	0	5	6	4	0	3	6	3	5
STREPSUIS_RS02395	WP_074389484.1	GAF domain-containing protein	0	121	127	154	120	106	108	74	130
STREPSUIS_RS02400	WP_074389853.1	DNA polymerase III subunit gamma/tau	dnaX	3079	3291	2628	3000	2829	2871	2556	4171
STREPSUIS_RS02405	WP_002936839.1	DUF3272 domain-containing protein	0	83	91	85	93	74	85	49	108
STREPSUIS_RS02410	WP_024382844.1	bifunctional biotin--[acetyl-CoA-carboxylase] ligase/biotin operon repressor BirA	birA	1043	1126	969	1090	979	841	772	1240
STREPSUIS_RS02415	WP_024405472.1	M42 family metallopeptidase	0	554	587	513	576	524	503	375	761
STREPSUIS_RS02420	WP_015647191.1	hypothetical protein	0	559	459	549	478	518	422	398	654
STREPSUIS_RS02425	WP_024405473.1	cytidine/deoxycytidylate deaminase family protein	0	940	958	949	1085	1087	1289	1448	1579
STREPSUIS_RS02435	WP_024382839.1	methionine adenosyltransferase	metK	8017	7855	6493	8066	7900	7351	7186	11860
STREPSUIS_RS02440	WP_074389490.1	AraC family transcriptional regulator	0	2381	2556	2091	2812	2505	2347	2099	3242
STREPSUIS_RS02445	WP_074390183.1	DNA repair protein RadC	0	4024	4255	4144	5408	5111	4709	4644	5903
STREPSUIS_RS02450	WP_024378560.1	IS200/IS605 family transposase	tnpA	5	6	5	5	3	3	5	1
STREPSUIS_RS02455	0	YiaA/YiaB family inner membrane protein	0	84	78	79	105	77	152	124	131
STREPSUIS_RS02460	WP_012775282.1	UDP-N-acetylglucosamine 1-carboxyvinyltransferase	0	2184	2470	1840	1910	1962	1660	1508	2892
STREPSUIS_RS02465	WP_024405476.1	GNAT family N-acetyltransferase	0	86	79	102	111	98	105	95	132
STREPSUIS_RS02470	WP_002936813.1	methionyl aminopeptidase	0	1471	1502	1458	1329	1156	1225	1075	1955
STREPSUIS_RS02475	WP_024376735.1	YihY/virulence factor BrkB family protein	0	898	929	990	983	991	994	843	1313
STREPSUIS_RS02480	WP_024405477.1	GtrA family protein	0	178	180	211	207	231	237	265	274
STREPSUIS_RS02485	WP_012027540.1	QueT transporter family protein	0	693	601	704	928	568	764	501	712
STREPSUIS_RS02490	WP_024378560.1	IS200/IS605 family transposase	tnpA	1	2	1	0	0	0	0	1
STREPSUIS_RS02495	WP_014637109.1	aldo/keto reductase	0	424	425	274	305	228	182	140	314
STREPSUIS_RS02500	WP_024386431.1	Tex family protein	0	2119	2174	1816	1760	1642	1696	1656	2669
STREPSUIS_RS02505	WP_024405478.1	SprT family protein	0	23	47	34	23	20	15	15	51
STREPSUIS_RS02510	WP_015647182.1	hypothetical protein	0	8784	8366	5039	5488	5311	4400	3416	7561
STREPSUIS_RS02515	WP_002936774.1	PspC domain-containing protein	0	24	26	15	12	19	12	15	22
STREPSUIS_RS02520	WP_024386433.1	mannose-6-phosphate isomerase, class I	manA	814	776	780	739	765	833	792	1276
STREPSUIS_RS02525	WP_024386434.1	HPr(Ser) kinase/phosphatase	hprK	2070	2091	1525	1402	1511	1144	1034	2263
STREPSUIS_RS02530	WP_024386435.1	prolipoprotein diacylglyceryl transferase	lgt	459	544	494	438	417	353	256	518
STREPSUIS_RS02535	WP_074389146.1	DUF948 domain-containing protein	0	48	62	59	41	44	28	22	61
STREPSUIS_RS02540	WP_024386437.1	YtxH domain-containing protein	0	433	401	386	378	328	293	242	476
STREPSUIS_RS02545	WP_024386438.1	MarR family winged helix-turn-helix transcriptional regulator	0	51	51	29	37	29	25	10	44
STREPSUIS_RS02550	WP_024386439.1	ABC transporter ATP-binding protein	0	65	70	49	58	51	32	38	79
STREPSUIS_RS02555	WP_024405480.1	ABC transporter permease/substrate-binding protein	0	1520	1537	1636	1947	2020	1779	1906	2285
STREPSUIS_RS02560	WP_024405481.1	trifunctional transcriptional activator/DNA repair protein Ada/methylated-DNA--[protein]-cysteine S-methyltransferase	0	345	355	242	243	258	176	153	357
STREPSUIS_RS02565	WP_024405482.1	nuclear transport factor 2 family protein	0	395	370	392	364	399	301	312	579
STREPSUIS_RS02570	WP_024405743.1	aminotransferase	0	1616	1698	1401	1517	1501	1440	1061	2151
STREPSUIS_RS02575	WP_074389144.1	DUF2974 domain-containing protein	0	742	715	683	675	718	687	697	1060
STREPSUIS_RS02580	WP_024405741.1	response regulator transcription factor	0	264	260	231	206	235	186	201	263
STREPSUIS_RS02585	WP_024405740.1	sensor histidine kinase	0	890	887	859	893	847	904	756	1259
STREPSUIS_RS02590	WP_074390160.1	ABC transporter ATP-binding protein	0	388	549	413	473	438	432	365	594
STREPSUIS_RS02595	WP_074390159.1	FtsX-like permease family protein	0	2057	2002	2359	2532	2576	2884	2624	3305
STREPSUIS_RS02600	WP_024378560.1	IS200/IS605 family transposase	tnpA	0	0	1	0	1	1	0	0
STREPSUIS_RS02605	WP_024405641.1	hypothetical protein	0	2	1	4	8	0	0	2	2
STREPSUIS_RS02610	WP_024405642.1	PadR family transcriptional regulator	0	9	16	11	12	7	16	7	10
STREPSUIS_RS02615	WP_024405643.1	hypothetical protein	0	182	214	101	103	143	111	94	215
STREPSUIS_RS02620	WP_029750537.1	hypothetical protein	0	210	240	212	215	215	158	131	262
STREPSUIS_RS02625	WP_004194840.1	DUF2829 domain-containing protein	0	3	1	3	4	5	2	6	6
STREPSUIS_RS02630	WP_074389142.1	3-oxoacyl-ACP reductase	0	97	119	102	77	101	85	87	144
STREPSUIS_RS02635	WP_074389141.1	GNAT family N-acetyltransferase	0	57	74	55	44	53	44	53	65
STREPSUIS_RS02640	WP_074389140.1	ASCH domain-containing protein	0	6	10	13	2	9	1	6	14
STREPSUIS_RS02645	WP_014636692.1	bifunctional UDP-N-acetylglucosamine diphosphorylase/glucosamine-1-phosphate N-acetyltransferase GlmU	glmU	4212	4585	3581	4234	3785	3652	3551	5509
STREPSUIS_RS02650	WP_004194850.1	NUDIX hydrolase	0	197	280	215	235	188	157	124	224
STREPSUIS_RS02655	WP_002936700.1	cell wall synthase accessory phosphoprotein MacP	macP	26	33	52	44	20	28	10	37
STREPSUIS_RS02660	WP_015647163.1	5'-methylthioadenosine/adenosylhomocysteine nucleosidase	0	168	179	143	155	131	140	121	257
STREPSUIS_RS02665	WP_232049076.1	pyridoxamine kinase	0	3855	3995	4436	4210	3609	4008	3038	5343
STREPSUIS_RS02670	WP_074390184.1	IS3 family transposase	0	7	7	9	9	3	5	11	13
STREPSUIS_RS02675	WP_024386539.1	transposase	0	0	2	2	1	0	1	0	1
STREPSUIS_RS02685	WP_044691553.1	ECF transporter S component	0	49	49	65	73	83	104	82	126
STREPSUIS_RS02690	WP_074389138.1	hypothetical protein	0	630	629	596	736	709	722	624	948
STREPSUIS_RS02695	WP_074389137.1	pneumococcal-type histidine triad protein	0	194	272	233	236	251	253	277	332
STREPSUIS_RS02700	WP_002936200.1	PH domain-containing protein	0	46	55	36	49	29	35	26	37
STREPSUIS_RS02705	WP_024386456.1	YitT family protein	0	85	77	82	106	101	68	79	122
STREPSUIS_RS02715	WP_074389135.1	DEAD/DEAH box helicase	0	13727	14932	10131	14014	14109	11503	12041	22958
STREPSUIS_RS02720	WP_002936205.1	autorepressor SdpR family transcription factor	0	3	2	7	2	3	1	2	3
STREPSUIS_RS02725	WP_074389134.1	DUF1648 domain-containing protein	0	14	11	10	11	11	11	4	20
STREPSUIS_RS02730	WP_074389133.1	GNAT family N-acetyltransferase	0	163	165	204	261	225	235	198	248
STREPSUIS_RS02735	WP_074400584.1	NAD(P)H-dependent oxidoreductase	0	26	34	44	34	33	32	13	39
STREPSUIS_RS02740	WP_023370952.1	GIY-YIG nuclease family protein	0	7	11	9	3	5	2	3	8
STREPSUIS_RS02745	WP_074389131.1	tRNA1(Val) (adenine(37)-N6)-methyltransferase	0	581	565	504	479	473	538	400	799
STREPSUIS_RS02755	WP_074389130.1	hypothetical protein	0	138	152	95	142	104	118	74	198
STREPSUIS_RS02760	WP_226319120.1	hypothetical protein	0	6	5	2	8	7	6	5	9
STREPSUIS_RS02765	WP_002937331.1	hypothetical protein	0	4	7	8	6	6	3	8	11
STREPSUIS_RS02770	WP_074389940.1	cystathionine gamma-synthase	0	814	754	815	905	782	922	832	1137
STREPSUIS_RS02775	WP_074389127.1	pyridoxal phosphate-dependent aminotransferase	0	1142	1121	1726	1836	1581	2260	2009	2219
STREPSUIS_RS02780	WP_074389126.1	AraC family transcriptional regulator	0	1302	1283	1466	1687	1660	1799	1869	1905
STREPSUIS_RS02785	WP_074389125.1	alpha-galactosidase	0	49	57	49	55	49	51	62	64
STREPSUIS_RS02790	WP_074389861.1	extracellular solute-binding protein	0	101	108	150	222	172	167	114	186
STREPSUIS_RS02795	WP_013730463.1	sugar ABC transporter permease	0	32	47	47	61	59	63	52	63
STREPSUIS_RS02800	WP_002937312.1	carbohydrate ABC transporter permease	0	72	58	78	86	105	71	85	97
STREPSUIS_RS02805	WP_074389863.1	sucrose phosphorylase	gtfA	24	44	34	39	52	46	35	53
STREPSUIS_RS02810	WP_074389939.1	alpha-glucosidase	0	946	1016	843	957	904	777	621	1086
STREPSUIS_RS02815	WP_012027487.1	uracil phosphoribosyltransferase	upp	5308	4951	4817	5727	4555	6721	5157	6957
STREPSUIS_RS02820	WP_223375679.1	ATP-dependent Clp protease proteolytic subunit	0	1177	1276	794	1107	974	908	711	1249
STREPSUIS_RS02825	WP_002937299.1	YlbG family protein	0	24	22	25	19	28	11	19	16
STREPSUIS_RS02830	WP_024418077.1	ABC transporter substrate-binding protein	0	17967	18793	18507	20817	20073	19518	18366	23821
STREPSUIS_RS02835	WP_012027482.1	branched-chain amino acid ABC transporter permease	0	4116	4454	3602	3446	3876	3194	2599	4813
STREPSUIS_RS02840	WP_002937293.1	branched-chain amino acid ABC transporter permease	0	7966	8738	7200	8417	7614	7514	5585	11599
STREPSUIS_RS02845	WP_002937291.1	ABC transporter ATP-binding protein	0	16278	16040	14934	18752	18197	17036	15928	23569
STREPSUIS_RS02850	WP_002937288.1	ABC transporter ATP-binding protein	0	8541	9504	8957	9865	9718	8019	7433	11326
STREPSUIS_RS02855	WP_074389115.1	epoxyqueuosine reductase QueH	0	567	617	779	824	729	598	416	780
STREPSUIS_RS02860	WP_024402863.1	hypothetical protein	0	411	470	444	547	439	332	375	540
STREPSUIS_RS02865	WP_024383809.1	DNA polymerase III subunit delta	holA	116	103	95	70	119	76	69	125
STREPSUIS_RS02870	WP_024406052.1	superoxide dismutase SodA	sodA	1250	1206	1263	1325	998	985	557	1494
STREPSUIS_RS02875	WP_012775266.1	bifunctional metallophosphatase/5'-nucleotidase	0	3497	3528	2718	2920	2747	2650	2723	3989
STREPSUIS_RS02885	WP_024406053.1	chloride channel protein	0	310	318	375	374	378	381	311	479
STREPSUIS_RS02890	WP_012027471.1	chorismate mutase	0	21	16	41	19	26	26	27	15
STREPSUIS_RS02895	WP_024406054.1	30S ribosomal protein S14	rpsN	1	0	2	1	0	0	2	2
STREPSUIS_RS02900	WP_024406055.1	flavodoxin	0	198	214	113	138	116	119	91	250
STREPSUIS_RS02905	WP_024406056.1	bifunctional oligoribonuclease/PAP phosphatase NrnA	0	427	482	370	391	345	424	383	648
STREPSUIS_RS02910	WP_024406057.1	FAD:protein FMN transferase	0	245	228	269	251	255	228	202	323
STREPSUIS_RS02915	WP_014636072.1	type B 50S ribosomal protein L31	0	45	77	104	82	71	68	30	60
STREPSUIS_RS02920	WP_173018632.1	IS110 family transposase	0	118	119	151	165	152	141	130	198
STREPSUIS_RS02925	WP_024405359.1	phosphoserine phosphatase SerB	serB	256	270	195	196	260	175	173	417
STREPSUIS_RS02930	WP_024405358.1	septation ring formation regulator EzrA	ezrA	14412	12922	14331	17308	14150	18205	17608	20617
STREPSUIS_RS02935	WP_002939427.1	DNA topoisomerase (ATP-hydrolyzing) subunit B	gyrB	9564	9726	8281	9874	9275	8416	8925	13731
STREPSUIS_RS02940	WP_015647132.1	DJ-1/PfpI family protein	0	267	309	262	332	264	242	223	402
STREPSUIS_RS02945	WP_029750517.1	FtsW/RodA/SpoVE family cell cycle protein	0	4906	4705	4846	5883	5571	6591	6811	8366
STREPSUIS_RS02950	WP_172046079.1	IS110 family transposase	0	0	2	1	0	0	0	0	0
STREPSUIS_RS02955	WP_023370907.1	HAD family hydrolase	0	1060	1066	961	924	941	1027	1026	1346
STREPSUIS_RS02960	WP_024406009.1	glycerate kinase	0	266	294	320	265	279	199	214	333
STREPSUIS_RS02965	WP_024406008.1	hypothetical protein	0	11	10	5	13	13	16	9	16
STREPSUIS_RS02970	WP_012028381.1	DUF1694 domain-containing protein	0	9844	8943	12780	14968	14127	12874	14165	13919
STREPSUIS_RS02975	WP_002935704.1	phosphopyruvate hydratase	eno	49211	52511	38184	45669	42243	48092	42195	75808
STREPSUIS_RS02980	WP_074390086.1	site-specific integrase	0	1776	1794	1946	2232	2276	2359	1978	2750
STREPSUIS_RS02985	WP_074389763.1	helix-turn-helix transcriptional regulator	0	710	697	977	1182	1187	1412	1350	1417
STREPSUIS_RS02990	WP_074390085.1	DNA-binding protein	0	1	0	8	2	1	1	2	3
STREPSUIS_RS02995	WP_074389764.1	hypothetical protein	0	0	1	1	0	1	0	0	2
STREPSUIS_RS03000	WP_024409202.1	hypothetical protein	0	0	0	0	0	0	0	0	0
STREPSUIS_RS03005	WP_074389765.1	hypothetical protein	0	0	0	0	0	0	0	0	0
STREPSUIS_RS03010	WP_024409204.1	hypothetical protein	0	0	0	0	0	0	0	0	1
STREPSUIS_RS03015	WP_044758028.1	hypothetical protein	0	0	0	0	0	0	0	0	0
STREPSUIS_RS03020	WP_044758031.1	DnaD domain protein	0	2	7	6	3	1	0	2	1
STREPSUIS_RS03025	WP_024381267.1	ATP-binding protein	0	33	51	27	44	43	39	50	61
STREPSUIS_RS03030	WP_024405996.1	hypothetical protein	0	13	17	5	13	9	12	8	17
STREPSUIS_RS03035	WP_024405995.1	hypothetical protein	0	5	4	22	8	6	5	2	5
STREPSUIS_RS03040	WP_074389766.1	replication protein	0	4	5	4	2	8	4	1	5
STREPSUIS_RS03045	WP_024405994.1	hypothetical protein	0	0	1	0	0	0	0	0	0
STREPSUIS_RS03050	WP_024405993.1	hypothetical protein	0	3	3	9	1	4	4	3	7
STREPSUIS_RS03055	#N/A	#N/A	#N/A	1	4	1	0	2	0	0	3
STREPSUIS_RS03060	WP_015647112.1	type II toxin-antitoxin system HicA family toxin	0	35	16	23	27	23	26	13	25
STREPSUIS_RS03065	WP_074389768.1	type II toxin-antitoxin system HicB family antitoxin	0	3157	3414	2978	3717	3541	2900	2163	3832
STREPSUIS_RS03070	WP_015647110.1	hypothetical protein	0	47	46	44	47	52	29	43	48
STREPSUIS_RS03075	WP_012775256.1	DUF6290 family protein	0	6	0	5	3	5	0	3	2
STREPSUIS_RS03080	WP_012027435.1	type II toxin-antitoxin system RelE/ParE family toxin	0	19	42	47	37	41	35	18	36
STREPSUIS_RS03085	WP_023370899.1	HAD family hydrolase	0	1250	1299	1383	1437	1445	1504	1468	2041
STREPSUIS_RS03090	WP_002935693.1	hypothetical protein	0	338	294	232	328	308	399	273	560
STREPSUIS_RS03095	WP_023370897.1	lactonase family protein	0	765	737	687	719	599	767	587	1126
STREPSUIS_RS03100	WP_012775254.1	AI-2E family transporter	0	8123	7664	8353	10003	9135	10945	11447	12798
STREPSUIS_RS03105	WP_023370895.1	tetratricopeptide repeat protein	0	2913	3054	2557	2826	2656	2714	2488	3937
STREPSUIS_RS03110	WP_023370894.1	acetolactate decarboxylase	budA	1192	1200	1001	1045	948	1105	991	1716
STREPSUIS_RS03115	WP_024386539.1	transposase	0	3	3	0	6	4	4	3	7
STREPSUIS_RS03120	WP_074390184.1	IS3 family transposase	0	3	7	10	10	10	12	15	10
STREPSUIS_RS03125	WP_023370891.1	extracellular solute-binding protein	0	61	69	108	117	104	99	104	144
STREPSUIS_RS03130	WP_023370889.1	phosphate ABC transporter permease subunit PstC	pstC	7	10	5	6	9	6	6	9
STREPSUIS_RS03135	WP_023370888.1	phosphate ABC transporter permease PstA	pstA	19	12	17	23	11	17	12	15
STREPSUIS_RS03140	WP_023370886.1	phosphate ABC transporter ATP-binding protein PstB	pstB	15	28	19	24	24	23	15	15
STREPSUIS_RS03145	WP_023370883.1	phosphate signaling complex protein PhoU	phoU	48	33	72	82	58	67	66	60
STREPSUIS_RS03150	WP_023370881.1	response regulator transcription factor	0	170	161	186	221	186	229	179	243
STREPSUIS_RS03155	WP_023370879.1	ATP-binding protein	0	314	383	369	356	348	403	330	499
STREPSUIS_RS03160	WP_024405990.1	NFACT RNA binding domain-containing protein	0	887	903	844	954	874	839	864	1448
STREPSUIS_RS03165	WP_012775252.1	PRD domain-containing protein	0	31	31	29	39	54	47	28	64
STREPSUIS_RS03170	WP_074389238.1	beta-glucoside-specific PTS transporter subunit IIABC	0	189	220	245	251	236	263	216	328
STREPSUIS_RS03175	WP_074389237.1	glycoside hydrolase family 1 protein	0	341	315	367	482	455	513	517	622
STREPSUIS_RS03180	WP_074389236.1	tryptophan ABC transporter substrate-binding protein	trpX	233	269	278	273	243	229	177	321
STREPSUIS_RS03185	WP_012027421.1	ABC transporter permease	0	243	281	324	292	267	244	209	349
STREPSUIS_RS03190	WP_023370869.1	ABC transporter ATP-binding protein	0	31	27	62	45	36	35	24	44
STREPSUIS_RS03195	WP_024405986.1	prolyl-tRNA synthetase associated domain-containing protein	0	77	81	71	79	102	74	37	74
STREPSUIS_RS03200	WP_002939699.1	hypothetical protein	0	1	0	2	1	2	1	3	6
STREPSUIS_RS03205	WP_002935677.1	ribonuclease J	0	5091	5556	3956	4462	4095	3689	3288	6381
STREPSUIS_RS03210	WP_024405985.1	alpha/beta hydrolase family protein	0	344	387	327	318	314	235	256	436
STREPSUIS_RS03215	WP_024385959.1	M57 family metalloprotease	0	1931	1745	1642	1784	1939	1781	1958	2666
STREPSUIS_RS03220	WP_012775249.1	hypothetical protein	0	21	21	18	17	17	17	10	23
STREPSUIS_RS03225	WP_074389241.1	ABC-F family ATP-binding cassette domain-containing protein	0	3516	3403	3618	3722	3076	3645	3405	5184
STREPSUIS_RS03235	WP_012775247.1	DUF3955 domain-containing protein	0	1960	1816	2554	2805	2888	3670	3952	3515
STREPSUIS_RS03240	WP_012027409.1	methyltransferase domain-containing protein	0	1194	1452	1180	1183	1176	1180	1213	1927
STREPSUIS_RS03250	WP_012027408.1	type 1 glutamine amidotransferase	0	3680	3481	3294	3909	3776	4610	4493	6328
STREPSUIS_RS03255	WP_012027407.1	Mur ligase family protein	0	6543	5895	5855	6432	6186	7003	8195	10019
STREPSUIS_RS03260	WP_012027406.1	diadenylate cyclase CdaA	cdaA	291	337	245	213	253	191	105	319
STREPSUIS_RS03265	WP_012775246.1	CdaR family protein	0	393	354	224	314	303	260	240	464
STREPSUIS_RS03270	WP_012775245.1	phosphoglucosamine mutase	glmM	3987	3872	3132	3508	3271	3234	3322	5667
STREPSUIS_RS03275	WP_012027403.1	ABC-F family ATP-binding cassette domain-containing protein	0	1198	1232	1357	1519	1356	1616	1606	2011
STREPSUIS_RS03280	WP_012775244.1	class I SAM-dependent methyltransferase	0	1833	1799	1265	1577	1616	1390	1232	2222
STREPSUIS_RS03285	WP_226314464.1	hypothetical protein	0	230	314	305	357	316	321	218	384
STREPSUIS_RS03290	WP_012028370.1	hypothetical protein	0	2	0	0	1	0	0	1	0
STREPSUIS_RS03295	WP_012028369.1	hypothetical protein	0	117	107	116	155	156	119	116	159
STREPSUIS_RS03300	WP_014917280.1	serine/threonine transporter SstT	sstT	870	838	869	1094	992	1621	1296	1696
STREPSUIS_RS03305	WP_074389979.1	dipeptidase PepV	pepV	1989	2120	1485	1725	1480	1359	1106	2502
STREPSUIS_RS03310	WP_024405978.1	GNAT family N-acetyltransferase	0	98	121	114	154	122	136	78	145
STREPSUIS_RS03315	WP_074389978.1	uracil-DNA glycosylase family protein	0	39	53	60	27	33	33	37	45
STREPSUIS_RS03320	WP_024405976.1	TPM domain-containing protein	0	829	931	656	757	707	578	485	1014
STREPSUIS_RS03325	WP_024405975.1	LemA family protein	0	1218	1317	972	1008	1012	894	873	1461
STREPSUIS_RS03330	WP_014638313.1	flotillin family protein	0	2793	2947	2191	2309	2285	1768	1923	3473
STREPSUIS_RS03335	WP_002935612.1	hypothetical protein	0	775	647	701	768	802	727	729	1063
STREPSUIS_RS03340	WP_171840854.1	hypothetical protein	0	1176	1083	1707	1671	1424	2491	1760	2022
STREPSUIS_RS03345	WP_074389976.1	tRNA uridine-5-carboxymethylaminomethyl(34) synthesis GTPase MnmE	mnmE	5297	5279	4667	5478	5278	6065	6058	9797
STREPSUIS_RS03350	WP_012027389.1	DEAD/DEAH box helicase family protein	0	1579	1625	1322	1579	1469	1366	1234	1864
STREPSUIS_RS03355	WP_012775649.1	class I SAM-dependent DNA methyltransferase	0	946	1019	717	761	807	569	585	1102
STREPSUIS_RS03360	WP_074389975.1	restriction endonuclease subunit S	0	6538	6416	6749	8294	8571	8039	8690	10068
STREPSUIS_RS03365	WP_029750578.1	restriction endonuclease subunit S	0	15	21	26	27	25	28	30	33
STREPSUIS_RS03370	WP_012027385.1	ribose-5-phosphate isomerase RpiA	rpiA	469	486	415	425	482	428	508	736
STREPSUIS_RS03375	WP_074389369.1	phosphopentomutase	0	5802	5325	4234	4777	4901	3546	3844	5829
STREPSUIS_RS03380	WP_074389368.1	ArsC family transcriptional regulator	0	47	44	40	48	44	18	26	45
STREPSUIS_RS03385	WP_014638303.1	purine-nucleoside phosphorylase	0	1683	1692	1150	1284	1157	809	862	1431
STREPSUIS_RS03390	WP_024405969.1	purine-nucleoside phosphorylase	deoD	606	657	610	733	664	518	389	587
STREPSUIS_RS03395	WP_074389974.1	glycogen/starch/alpha-glucan phosphorylase	0	16513	16966	14692	17895	17764	15882	15359	21834
STREPSUIS_RS03400	WP_074389366.1	VanZ family protein	0	157	122	160	152	178	168	193	209
STREPSUIS_RS03405	WP_024405968.1	radical SAM family heme chaperone HemW	hemW	1271	1318	1246	1421	1306	1594	1319	2301
STREPSUIS_RS03410	WP_024405967.1	thioesterase	0	2202	2142	2192	2686	2378	3043	2985	3601
STREPSUIS_RS03415	WP_024405966.1	NUDIX hydrolase	0	172	180	177	132	147	129	96	263
STREPSUIS_RS03420	WP_012028356.1	TIGR01457 family HAD-type hydrolase	0	1094	1078	881	813	800	850	764	1383
STREPSUIS_RS03425	WP_024405965.1	TIGR01906 family membrane protein	0	226	190	252	188	239	243	194	382
STREPSUIS_RS03430	WP_211195007.1	30S ribosomal protein S21	rpsU	22	21	58	29	19	34	20	23
STREPSUIS_RS03435	WP_012775237.1	UDP-glucose 4-epimerase GalE	galE	5080	4391	4299	4599	4467	5352	5693	7479
STREPSUIS_RS03440	WP_002935562.1	large conductance mechanosensitive channel protein MscL	mscL	412	575	446	558	498	376	266	534
STREPSUIS_RS03445	WP_012775236.1	DNA primase	dnaG	5739	5406	5660	5752	5806	6599	7041	9559
STREPSUIS_RS03450	WP_074389365.1	RNA polymerase sigma factor RpoD	rpoD	4712	5089	4667	5625	5035	5033	5137	7423
STREPSUIS_RS03455	WP_002935553.1	metal-sulfur cluster assembly factor	0	291	379	355	386	381	359	222	364
STREPSUIS_RS03460	0	transposase	0	90	81	120	141	148	200	195	222
STREPSUIS_RS03465	0	ISAs1 family transposase	0	116	121	158	158	96	93	102	211
STREPSUIS_RS03470	0	IS200/IS605 family transposase	tnpA	15	11	9	7	13	12	14	26
STREPSUIS_RS03475	WP_024378560.1	IS200/IS605 family transposase	tnpA	4	5	2	5	2	3	7	8
STREPSUIS_RS03480	WP_002935545.1	TVP38/TMEM64 family protein	0	462	493	469	473	445	604	420	683
STREPSUIS_RS03495	WP_024405964.1	IS30 family transposase	0	210	223	176	267	268	196	191	275
STREPSUIS_RS03500	WP_014636572.1	adenosine deaminase	add	491	532	460	431	385	457	561	648
STREPSUIS_RS03505	WP_011922087.1	hypothetical protein	0	18037	17220	18722	22344	23230	19565	22328	26914
STREPSUIS_RS03510	WP_011922088.1	ABC transporter ATP-binding protein	0	7666	7935	7163	8601	7833	5403	5114	9330
STREPSUIS_RS03515	WP_012775014.1	GntR family transcriptional regulator	0	146	186	224	179	180	74	74	197
STREPSUIS_RS03520	WP_024405646.1	DNA polymerase III subunit alpha	0	7885	7865	7726	8171	7957	8772	10237	12268
STREPSUIS_RS03525	WP_002940961.1	6-phosphofructokinase	pfkA	834	1001	719	616	633	575	493	1058
STREPSUIS_RS03530	WP_024379423.1	pyruvate kinase	pyk	24123	24762	25354	29885	25073	35193	26446	39606
STREPSUIS_RS03535	WP_074400576.1	IdeS/Mac family cysteine endopeptidase	0	13053	13101	14049	16208	15511	15401	15217	20707
STREPSUIS_RS03540	WP_014638276.1	FAD-binding oxidoreductase	0	2743	3192	3003	3279	2946	3725	3157	4709
STREPSUIS_RS03545	WP_014736041.1	GDSL-type esterase/lipase family protein	0	246	311	220	232	207	131	130	247
STREPSUIS_RS03550	WP_014736040.1	signal peptidase I	lepB	387	434	409	386	260	357	197	389
STREPSUIS_RS03555	WP_074390139.1	glutamine--fructose-6-phosphate transaminase (isomerizing)	glmS	33562	30293	23678	26682	25336	23847	26398	46631
STREPSUIS_RS03560	WP_074390140.1	PTS mannitol transporter subunit IICB	0	3140	3501	2555	2282	2069	1429	1019	2496
STREPSUIS_RS03565	WP_074400594.1	BglG family transcription antiterminator	0	14267	14033	11183	12966	11856	8620	7827	13874
STREPSUIS_RS03570	WP_074390142.1	PTS sugar transporter subunit IIA	0	59	77	80	72	41	25	26	45
STREPSUIS_RS03575	WP_074390143.1	mannitol-1-phosphate 5-dehydrogenase	0	4316	3889	3105	3460	3392	2560	2448	4057
STREPSUIS_RS03580	WP_002940990.1	amino acid ABC transporter permease	0	3152	3203	2391	2871	2859	2766	2164	3799
STREPSUIS_RS03585	WP_002940998.1	amino acid ABC transporter ATP-binding protein	0	1392	1841	1457	1676	1347	1205	848	1811
STREPSUIS_RS03590	WP_171840861.1	amino acid ABC transporter substrate-binding protein	0	12232	12137	12417	14356	13867	13204	13432	17668
STREPSUIS_RS03595	WP_156688692.1	IS110 family transposase	0	8	12	5	8	16	14	19	29
STREPSUIS_RS03600	WP_011922101.1	MBL fold metallo-hydrolase	0	3433	2916	3062	3849	3558	3500	3950	5166
STREPSUIS_RS03605	WP_232049080.1	bifunctional DnaQ family exonuclease/ATP-dependent helicase	0	3547	3555	3205	3714	3556	4152	4128	5922
STREPSUIS_RS03610	WP_074390225.1	glutamate 5-kinase	proB	348	341	332	283	291	283	274	409
STREPSUIS_RS03615	WP_011922104.1	glutamate-5-semialdehyde dehydrogenase	0	1377	1528	1265	1392	1281	1300	1223	2149
STREPSUIS_RS03620	WP_011922105.1	pyrroline-5-carboxylate reductase	proC	811	786	960	975	836	1193	949	1411
STREPSUIS_RS03625	WP_011922106.1	TetR/AcrR family transcriptional regulator	0	110	103	115	133	96	151	113	121
STREPSUIS_RS03630	WP_002938910.1	DegV family protein	0	4081	4290	3666	3727	3266	3054	2673	4577
STREPSUIS_RS03635	WP_011922108.1	PLP-dependent aminotransferase family protein	0	1003	860	1236	1538	1298	2030	2088	1834
STREPSUIS_RS03640	WP_012775019.1	peroxide stress protein YaaA	yaaA	985	901	694	661	727	657	604	1175
STREPSUIS_RS03645	WP_012775020.1	LCP family protein	0	78855	74506	86475	102987	99373	123546	120785	137500
STREPSUIS_RS03650	WP_011922111.1	Wzz/FepE/Etk N-terminal domain-containing protein	0	4785	4865	4906	4641	4103	4614	3470	6619
STREPSUIS_RS03655	WP_012775429.1	tyrosine-protein kinase	0	74180	62132	77157	82511	83761	94263	115535	131837
STREPSUIS_RS03660	WP_002936359.1	hypothetical protein	0	17597	18759	24994	25405	21512	26026	20282	25388
STREPSUIS_RS03665	WP_002936357.1	sugar transferase	0	33655	34879	32791	37125	38477	40748	35362	49603
STREPSUIS_RS03670	0	glycosyltransferase family 1 protein	0	70219	67302	85322	97000	90915	104573	96421	112422
STREPSUIS_RS03675	WP_002936352.1	glycosyltransferase family 4 protein	0	129387	116589	146026	174707	169602	207796	241301	239047
STREPSUIS_RS03680	WP_011922116.1	glycosyltransferase family 2 protein	0	59575	59615	74179	79489	75800	85208	86894	95510
STREPSUIS_RS03685	WP_009909570.1	polymerase	wzy	25017	23986	25061	27527	28357	31303	31896	39850
STREPSUIS_RS03690	WP_002936347.1	glycosyltransferase family 2 protein	0	19229	20290	21735	21190	21093	20691	18212	26117
STREPSUIS_RS03695	WP_011922118.1	glycosyltransferase family 2 protein	0	22397	23893	23531	25412	22951	25671	22731	31674
STREPSUIS_RS03700	WP_009909574.1	hypothetical protein	0	10883	11036	12815	15338	12108	16366	12697	18166
STREPSUIS_RS03710	#N/A	#N/A	#N/A	30084	30230	31235	35167	34437	41416	35538	50691
STREPSUIS_RS03715	#N/A	#N/A	#N/A	3979	4318	5336	4308	4017	3994	3728	5846
STREPSUIS_RS03720	WP_011922741.1	glycosyltransferase family 52	0	21785	21412	25227	24787	23274	26383	25966	33782
STREPSUIS_RS03725	WP_002936324.1	oligosaccharide flippase family protein	0	53452	50746	57422	64709	60161	76569	75591	94693
STREPSUIS_RS03730	WP_002936321.1	N-acetylneuraminate synthase	neuB	17702	18735	23305	26505	23017	33568	29501	31270
STREPSUIS_RS03735	WP_009909585.1	UDP-N-acetylglucosamine 2-epimerase	neuC	33130	30934	38082	42983	37881	50208	50019	58901
STREPSUIS_RS03740	WP_011922122.1	acetyltransferase	0	7794	7671	10006	10892	9677	12182	11139	14145
STREPSUIS_RS03745	WP_012775023.1	GDSL-type esterase/lipase family protein	0	25503	25025	28580	26922	26023	29529	30106	38416
STREPSUIS_RS03750	0	IS5 family transposase	0	35519	32798	42069	45955	43302	58231	64273	65738
STREPSUIS_RS03755	WP_087892711.1	IS630 family transposase	0	13634	12115	14196	15834	15041	17067	17891	21019
STREPSUIS_RS03760	WP_014635926.1	hypothetical protein	0	0	0	1	5	0	3	3	6
STREPSUIS_RS03765	WP_011922127.1	IS66 family insertion sequence element accessory protein TnpB	tnpB	2	1	10	3	4	5	6	4
STREPSUIS_RS03770	WP_002936301.1	hypothetical protein	0	0	0	0	1	0	0	1	0
STREPSUIS_RS03775	0	IS66 family transposase	0	161	157	180	140	137	164	159	210
STREPSUIS_RS03780	0	IS30 family transposase	0	24	21	22	28	33	30	35	32
STREPSUIS_RS03785	#N/A	#N/A	#N/A	229	204	279	315	273	338	345	371
STREPSUIS_RS03790	WP_014636268.1	hypothetical protein	0	1	2	2	5	2	7	0	5
STREPSUIS_RS03795	WP_014636269.1	hypothetical protein	0	6	2	3	2	1	5	4	5
STREPSUIS_RS03800	#N/A	#N/A	#N/A	5	4	8	4	15	17	18	15
STREPSUIS_RS03805	WP_012775024.1	hypothetical protein	0	746	585	742	1064	850	1334	1362	1381
STREPSUIS_RS03810	WP_012775025.1	3-phosphoshikimate 1-carboxyvinyltransferase	aroA	4293	4156	3344	3370	3335	3204	3696	5593
STREPSUIS_RS03815	WP_011922141.1	shikimate kinase	0	743	781	624	651	635	471	471	876
STREPSUIS_RS03820	WP_009909609.1	prephenate dehydratase	pheA	3460	3857	2878	3161	2919	3100	2569	4496
STREPSUIS_RS03825	WP_011922144.1	LCP family protein	0	14303	13357	12033	13951	12955	15399	15231	22213
STREPSUIS_RS03830	0	TRAM domain-containing protein	0	1368	1587	1505	1803	1564	1703	1423	2185
STREPSUIS_RS03835	WP_032510356.1	hypothetical protein	0	0	1	0	0	1	0	0	1
STREPSUIS_RS03840	WP_074390218.1	replication initiator protein A	0	4	24	16	13	18	11	9	20
STREPSUIS_RS03850	WP_074400600.1	DNA (cytosine-5-)-methyltransferase	dcm	4	7	1	1	2	6	4	9
STREPSUIS_RS03855	WP_074400601.1	hypothetical protein	0	0	0	0	0	0	0	0	0
STREPSUIS_RS03860	WP_074389343.1	hypothetical protein	0	0	0	0	0	0	2	0	0
STREPSUIS_RS03865	WP_001005708.1	hypothetical protein	0	0	0	0	0	0	0	0	0
STREPSUIS_RS03870	WP_074389344.1	CPBP family intramembrane metalloprotease	0	0	5	1	0	0	1	3	6
STREPSUIS_RS03875	WP_074400602.1	hypothetical protein	0	1	0	1	1	2	1	0	4
STREPSUIS_RS03880	0	type IV secretory system conjugative DNA transfer family protein	0	9	16	8	7	6	5	6	10
STREPSUIS_RS03885	WP_024405437.1	hypothetical protein	0	0	0	0	0	0	0	0	0
STREPSUIS_RS03890	WP_024405438.1	conjugal transfer protein TrbL	0	2	3	7	7	3	2	5	6
STREPSUIS_RS03895	WP_001097579.1	PrgI family protein	0	0	0	0	0	0	1	0	1
STREPSUIS_RS03900	WP_029750526.1	ATPase AAA	0	9	9	11	10	13	3	16	6
STREPSUIS_RS03905	WP_074400605.1	phage tail tip lysozyme	0	13	19	12	21	20	19	20	24
STREPSUIS_RS03910	WP_074390209.1	nucleotidyl transferase AbiEii/AbiGii toxin family protein	0	246	171	188	227	270	255	344	325
STREPSUIS_RS03915	WP_000037239.1	type IV toxin-antitoxin system AbiEi family antitoxin domain-containing protein	0	156	102	137	143	170	177	194	209
STREPSUIS_RS03925	WP_074390207.1	GbpC/Spa domain-containing protein	0	29	29	43	23	48	32	45	59
STREPSUIS_RS03930	WP_074390206.1	calcium-binding protein	0	0	0	1	0	0	0	0	0
STREPSUIS_RS03935	WP_074390205.1	hypothetical protein	0	2	2	0	0	0	0	1	0
STREPSUIS_RS03940	WP_074400606.1	SNF2-related protein	0	28	54	39	41	43	29	50	87
STREPSUIS_RS03945	WP_074389384.1	DUF5962 family protein	0	0	0	0	0	1	0	0	0
STREPSUIS_RS03950	WP_074400607.1	DUF5966 family protein	0	13	5	16	3	15	14	17	12
STREPSUIS_RS03955	WP_012775117.1	type A2 lanthipeptide	0	1	3	4	3	10	7	3	4
STREPSUIS_RS03960	#N/A	#N/A	#N/A	64	58	95	93	82	125	73	106
STREPSUIS_RS03965	#N/A	#N/A	#N/A	54	51	54	60	55	73	63	79
STREPSUIS_RS03970	WP_232049084.1	cysteine peptidase family C39 domain-containing protein	0	645	543	811	865	836	1202	1136	1135
STREPSUIS_RS03975	WP_074400609.1	ATP-binding cassette domain-containing protein	0	192	141	243	261	255	337	308	308
STREPSUIS_RS03980	WP_074400610.1	ABC transporter permease	0	76	70	123	143	103	157	104	178
STREPSUIS_RS03985	WP_074400611.1	ABC transporter permease	0	143	140	185	222	216	303	244	299
STREPSUIS_RS03990	WP_232049085.1	hypothetical protein	0	410	383	506	702	468	878	607	716
STREPSUIS_RS03995	WP_024381910.1	response regulator transcription factor	0	189	160	274	296	215	460	336	295
STREPSUIS_RS04000	WP_074400613.1	peptidylprolyl isomerase	0	18	16	11	23	15	15	18	20
STREPSUIS_RS04005	WP_074400614.1	toprim domain-containing protein	0	2	4	11	0	0	0	3	12
STREPSUIS_RS04010	WP_024418314.1	DUF5965 family protein	0	0	0	0	0	0	0	0	0
STREPSUIS_RS04015	WP_024405544.1	DUF5945 family protein	0	0	0	1	0	1	0	0	1
STREPSUIS_RS04020	WP_024405543.1	hypothetical protein	0	1	0	0	0	0	0	0	0
STREPSUIS_RS04025	WP_024405542.1	helix-turn-helix transcriptional regulator	0	172	206	130	114	115	101	86	145
STREPSUIS_RS04030	WP_024405541.1	zeta toxin family protein	0	347	320	366	295	262	262	162	372
STREPSUIS_RS04035	WP_074400615.1	AAA family ATPase	0	1363	1357	954	1013	1130	779	769	1440
STREPSUIS_RS04040	WP_024405539.1	ATP-dependent helicase	0	3861	3582	3684	4164	4007	3812	3998	4834
STREPSUIS_RS04045	WP_024405538.1	ATP-binding protein	0	7281	6219	11223	12563	11717	21547	25119	16401
STREPSUIS_RS04050	WP_024405537.1	SAG1252 family conjugative relaxosome accessory protein	0	25	25	17	12	28	10	12	24
STREPSUIS_RS04055	WP_024405536.1	plasmid mobilization relaxosome protein MobC	0	0	1	2	1	2	1	4	1
STREPSUIS_RS04060	WP_074400616.1	SAG1250 family conjugative relaxase	0	153	188	166	186	199	159	136	225
STREPSUIS_RS04065	WP_024405534.1	helix-turn-helix transcriptional regulator	0	4723	4029	6316	7699	6650	10316	10460	8559
STREPSUIS_RS04070	WP_170240059.1	type 2 lanthipeptide synthetase LanM	lanM	38718	34507	33788	38272	36215	31491	34781	42701
STREPSUIS_RS04075	WP_024405531.1	lichenicidin A2 family type 2 lantibiotic	0	123	132	145	117	164	129	238	182
STREPSUIS_RS04080	WP_024405530.1	lichenicidin A2 family type 2 lantibiotic	0	494	486	629	657	732	677	564	689
STREPSUIS_RS04085	WP_024405529.1	flavodoxin family protein	0	2603	2666	2662	2994	2952	2948	2940	3380
STREPSUIS_RS04090	WP_024405528.1	peptidase domain-containing ABC transporter	0	7802	7149	8990	9799	9465	12280	12221	11671
STREPSUIS_RS04095	WP_024405527.1	hypothetical protein	0	141	124	175	120	167	188	183	213
STREPSUIS_RS04100	WP_024405526.1	S8 family serine peptidase	0	5381	5076	7366	8228	7424	10102	9247	9151
STREPSUIS_RS04105	WP_024405525.1	helix-turn-helix transcriptional regulator	0	464	860	680	1308	1163	1166	767	1460
STREPSUIS_RS04110	WP_024405524.1	recombinase family protein	0	3496	6518	4751	8675	7712	6521	4832	9719
STREPSUIS_RS04115	0	nuclear transport factor 2 family protein	0	1	1	1	0	1	0	0	0
STREPSUIS_RS04120	WP_024405522.1	SAP domain-containing protein	0	1248	2171	1956	3559	3198	3416	2942	4008
STREPSUIS_RS04125	0	IS5 family transposase	0	729	694	905	1026	971	1182	1443	1158
STREPSUIS_RS04130	WP_024405520.1	UDP-galactopyranose mutase	glf	5106	6237	5948	8879	8077	8809	8273	12639
STREPSUIS_RS04135	WP_002941732.1	NAD(P)H-dependent oxidoreductase	0	5101	4437	6215	6979	6817	10314	8871	9674
STREPSUIS_RS04140	WP_024383028.1	MarR family transcriptional regulator	0	2422	2268	2888	3197	2602	3053	2269	2832
STREPSUIS_RS04145	WP_024405519.1	DUF5590 domain-containing protein	0	288	328	278	292	298	359	299	663
STREPSUIS_RS04150	WP_024383693.1	pyridoxal phosphate-dependent aminotransferase	0	2737	3518	3001	3729	3309	4579	3812	6940
STREPSUIS_RS04155	WP_024405517.1	asparagine--tRNA ligase	asnS	10815	11260	9710	11623	11426	16150	15112	24039
STREPSUIS_RS04160	WP_002938604.1	DUF6290 family protein	0	13	33	28	32	36	39	31	48
STREPSUIS_RS04165	WP_011922754.1	type II toxin-antitoxin system RelE/ParE family toxin	0	1005	1060	856	1105	839	938	696	1449
STREPSUIS_RS04175	0	MATE family efflux transporter	0	943	970	733	717	775	762	607	1313
STREPSUIS_RS04180	WP_002937263.1	RidA family protein	0	931	1064	1154	1188	1042	1031	862	1273
STREPSUIS_RS04185	WP_074390194.1	RNase adapter RapZ	rapZ	2244	2192	2063	2642	2211	2659	2399	3225
STREPSUIS_RS04190	WP_002937257.1	YvcK family protein	0	2508	2653	2360	2711	2348	2562	2602	3663
STREPSUIS_RS04195	WP_002937252.1	DNA-binding protein WhiA	whiA	541	631	524	514	622	511	438	895
STREPSUIS_RS04200	WP_074390193.1	Crp/Fnr family transcriptional regulator	0	1631	1978	2034	2430	2239	2369	1909	2511
STREPSUIS_RS04205	WP_024383024.1	arginine deiminase	arcA	1579	1447	1003	1940	2011	1182	1173	1848
STREPSUIS_RS04210	WP_044760898.1	GNAT family N-acetyltransferase	0	92	117	55	121	139	55	46	86
STREPSUIS_RS04215	WP_011922164.1	ornithine carbamoyltransferase	argF	664	712	295	501	589	220	222	554
STREPSUIS_RS04220	WP_009909634.1	carbamate kinase	arcC	604	642	417	678	768	216	286	563
STREPSUIS_RS04225	WP_024383698.1	YfcC family protein	0	524	665	310	723	794	233	265	529
STREPSUIS_RS04230	WP_074389834.1	dipeptidase	0	663	629	565	658	662	669	620	1005
STREPSUIS_RS04235	#N/A	#N/A	#N/A	100	92	94	125	135	83	115	130
STREPSUIS_RS04240	WP_002941715.1	arginine repressor	0	2521	2453	3297	3231	2979	3502	3382	4461
STREPSUIS_RS04245	WP_012775031.1	tRNA preQ1(34) S-adenosylmethionine ribosyltransferase-isomerase QueA	queA	6372	5697	5823	7133	7029	9247	8422	11854
STREPSUIS_RS04250	WP_011922172.1	glucosamine-6-phosphate deaminase	0	545	661	467	596	510	455	367	718
STREPSUIS_RS04255	WP_012775032.1	hypothetical protein	0	73	63	62	55	72	82	66	80
STREPSUIS_RS04260	WP_074390192.1	hypothetical protein	0	43	26	68	44	41	47	26	32
STREPSUIS_RS04265	WP_029172394.1	hypothetical protein	0	26	27	21	20	19	35	26	20
STREPSUIS_RS04270	WP_074390191.1	hypothetical protein	0	36	60	41	67	44	31	27	66
STREPSUIS_RS04275	WP_002937209.1	teichoic acid D-Ala incorporation-associated protein DltX	dltX	1	1	3	5	0	3	5	4
STREPSUIS_RS04280	WP_012775035.1	D-alanine--poly(phosphoribitol) ligase subunit DltA	dltA	1354	1376	1508	1480	1372	1532	1328	1898
STREPSUIS_RS04285	WP_074390190.1	D-alanyl-lipoteichoic acid biosynthesis protein DltB	dltB	3256	3252	3071	3780	3416	4151	4151	4929
STREPSUIS_RS04290	WP_002937198.1	D-alanine--poly(phosphoribitol) ligase subunit DltC	dltC	5	12	9	8	5	4	9	9
STREPSUIS_RS04295	WP_011922178.1	D-alanyl-lipoteichoic acid biosynthesis protein DltD	dltD	3471	3243	3444	3639	3564	3530	4167	5277
STREPSUIS_RS04300	WP_024405512.1	low temperature requirement protein A	0	407	413	590	771	669	760	923	823
STREPSUIS_RS04305	WP_011922180.1	glutathione S-transferase family protein	0	85	150	107	175	145	136	131	154
STREPSUIS_RS04310	0	pseudouridine synthase	0	405	402	356	456	520	417	436	608
STREPSUIS_RS04315	WP_074400617.1	glutathione peroxidase	0	136	141	145	137	148	118	121	197
STREPSUIS_RS04320	WP_024378560.1	IS200/IS605 family transposase	tnpA	4	8	6	5	11	13	5	14
STREPSUIS_RS04325	WP_074390082.1	iron ABC transporter permease	0	717	763	979	1162	1069	1131	907	1202
STREPSUIS_RS04330	WP_024405511.1	iron ABC transporter permease	0	194	178	298	285	223	276	186	334
STREPSUIS_RS04335	WP_012775038.1	ABC transporter substrate-binding protein	0	1103	1151	1423	1526	1417	1390	1344	1605
STREPSUIS_RS04340	WP_011922762.1	ABC transporter ATP-binding protein	0	2416	2871	2357	2863	2472	2407	1763	3189
STREPSUIS_RS04345	WP_024405510.1	UDP-N-acetylmuramoyl-L-alanyl-D-glutamate--L-lysine ligase	0	943	990	832	855	854	765	663	1200
STREPSUIS_RS04350	WP_014735985.1	1-acyl-sn-glycerol-3-phosphate acyltransferase	0	193	263	160	182	193	169	164	301
STREPSUIS_RS04355	WP_024405509.1	helix-hairpin-helix domain-containing protein	0	0	1	3	1	1	1	1	2
STREPSUIS_RS04360	WP_024405508.1	DNA internalization-related competence protein ComEC/Rec2	0	21	20	15	19	13	21	18	50
STREPSUIS_RS04365	0	IS982 family transposase	0	0	0	0	0	0	0	0	0
STREPSUIS_RS04370	WP_011922763.1	CBS domain-containing protein	0	504	583	508	530	317	434	218	449
STREPSUIS_RS04375	WP_011922194.1	hypothetical protein	0	1207	1228	1259	1364	1347	1169	1148	1834
STREPSUIS_RS04380	WP_024405507.1	toxic anion resistance protein	0	2884	2757	2780	3348	2999	3103	2880	4005
STREPSUIS_RS04385	WP_002935357.1	YitT family protein	0	476	441	488	644	496	633	621	794
STREPSUIS_RS04390	WP_024379691.1	dTMP kinase	tmk	124	130	98	91	78	62	72	107
STREPSUIS_RS04395	WP_024405505.1	DNA polymerase III subunit delta'	0	781	832	654	727	599	574	490	924
STREPSUIS_RS04400	WP_002935361.1	DNA replication initiation control protein YabA	yabA	3	8	6	6	14	3	1	8
STREPSUIS_RS04405	WP_024402772.1	16S rRNA (cytidine(1402)-2'-O)-methyltransferase	rsmI	693	640	522	627	604	491	436	854
STREPSUIS_RS04410	WP_011922200.1	3-phosphoserine/phosphohydroxythreonine transaminase	serC	2288	2458	1965	1916	2038	1926	1669	2872
STREPSUIS_RS04415	WP_023370699.1	GNAT family N-acetyltransferase	0	894	973	877	1048	967	817	624	1134
STREPSUIS_RS04420	WP_014638089.1	phosphoglycerate dehydrogenase	0	5289	5806	5034	5375	5210	4855	4416	7697
STREPSUIS_RS04425	WP_024381555.1	methylated-DNA--[protein]-cysteine S-methyltransferase	0	134	175	127	145	123	109	84	178
STREPSUIS_RS04430	WP_002935368.1	arsenate reductase family protein	0	182	207	271	237	173	168	151	245
STREPSUIS_RS04435	WP_023370693.1	cation transporter	0	864	1130	983	1032	821	808	670	999
STREPSUIS_RS04440	WP_012775042.1	exodeoxyribonuclease III	0	1210	1461	1310	1395	1414	1648	1478	2083
STREPSUIS_RS04445	WP_024405504.1	hypothetical protein	0	3433	3365	3230	4067	3739	3855	3468	4755
STREPSUIS_RS04450	WP_074390083.1	amino acid permease	0	442	434	406	437	494	446	506	701
STREPSUIS_RS04455	WP_024401794.1	DUF975 family protein	0	92	119	84	91	73	71	60	91
STREPSUIS_RS04460	WP_024405502.1	DUF975 family protein	0	148	210	209	195	160	195	193	246
STREPSUIS_RS04465	WP_074389359.1	type II CAAX endopeptidase family protein	0	120	143	151	163	132	146	139	169
STREPSUIS_RS04470	WP_024402767.1	DUF3885 domain-containing protein	0	70	48	51	75	73	64	46	91
STREPSUIS_RS04480	WP_156688692.1	IS110 family transposase	0	49	48	63	68	77	65	69	101
STREPSUIS_RS04485	WP_226319186.1	site-specific DNA-methyltransferase	0	36	38	31	38	29	46	55	65
STREPSUIS_RS04490	WP_074390157.1	DEAD/DEAH box helicase family protein	0	47	82	72	59	47	57	62	91
STREPSUIS_RS04495	0	IS200/IS605 family transposase	tnpA	12	8	8	7	8	7	4	15
STREPSUIS_RS04500	WP_024398331.1	phospho-sugar mutase	0	28705	25442	21764	27531	26682	23678	22893	34368
STREPSUIS_RS04505	WP_015646942.1	ECF transporter S component	0	1227	1232	1307	1474	1387	2120	1565	1981
STREPSUIS_RS04510	WP_074390156.1	phosphopantothenoylcysteine decarboxylase	coaC	1225	1197	1339	1828	1340	1970	1539	1766
STREPSUIS_RS04515	WP_024386361.1	phosphopantothenate--cysteine ligase	0	1010	936	986	1148	1183	1237	1105	1352
STREPSUIS_RS04520	WP_044691999.1	formate--tetrahydrofolate ligase	0	3290	3672	2417	2410	2228	2995	3150	4848
STREPSUIS_RS04525	WP_074390154.1	PrsW family glutamic-type intramembrane protease	0	992	1014	933	1019	929	719	668	1194
STREPSUIS_RS04530	WP_074390153.1	FAD-containing oxidoreductase	0	833	1018	766	651	671	573	562	956
STREPSUIS_RS04535	WP_232049088.1	PrsW family glutamic-type intramembrane protease	0	447	440	706	751	742	743	806	790
STREPSUIS_RS04540	WP_002935402.1	DUF5052 family protein	0	615	566	453	592	445	459	348	625
STREPSUIS_RS04545	WP_024386356.1	GNAT family N-acetyltransferase	0	107	121	115	97	83	72	60	121
STREPSUIS_RS04550	WP_074400573.1	DNA alkylation repair protein	0	714	812	649	827	740	805	682	943
STREPSUIS_RS04555	WP_024386354.1	DUF1905 domain-containing protein	0	83	98	94	65	97	52	58	100
STREPSUIS_RS04560	WP_173018633.1	IS110 family transposase	0	7	6	2	4	8	5	4	15
STREPSUIS_RS04565	WP_156688695.1	IS110 family transposase	0	16	14	29	12	23	8	14	11
STREPSUIS_RS04570	WP_024386184.1	glycyl-radical enzyme activating protein	0	621	683	579	750	781	679	696	898
STREPSUIS_RS04575	WP_011922238.1	DeoR/GlpR family DNA-binding transcription regulator	0	1219	1296	1356	1566	1481	1352	1563	1602
STREPSUIS_RS04580	WP_074390088.1	sugar-binding transcriptional regulator	0	819	784	666	802	799	668	664	975
STREPSUIS_RS04585	WP_011922241.1	PTS lactose/cellobiose transporter subunit IIA	0	3	1	2	2	2	1	2	3
STREPSUIS_RS04590	WP_011922242.1	PTS sugar transporter subunit IIB	0	1	0	3	5	1	3	1	3
STREPSUIS_RS04595	WP_024405490.1	PTS sugar transporter subunit IIC	0	108	125	117	111	105	112	96	124
STREPSUIS_RS04600	WP_074393262.1	glycyl radical protein	0	549	537	439	595	544	481	476	690
STREPSUIS_RS04605	WP_074390090.1	fructose-6-phosphate aldolase	0	75	67	80	81	80	91	75	112
STREPSUIS_RS04610	WP_074390091.1	iron-containing alcohol dehydrogenase	0	380	377	343	459	435	497	408	533
STREPSUIS_RS04615	WP_074390092.1	glycerol dehydrogenase	0	281	237	228	225	301	228	215	313
STREPSUIS_RS04620	WP_074390093.1	aspartate-semialdehyde dehydrogenase	0	7067	6696	5698	7469	7425	6521	6170	9309
STREPSUIS_RS04625	0	4-hydroxy-tetrahydrodipicolinate synthase	dapA	5541	5869	4801	5816	5744	4477	4404	7000
STREPSUIS_RS04630	WP_074390094.1	FAD/NAD(P)-binding oxidoreductase	0	437	330	294	355	322	278	229	408
STREPSUIS_RS04635	WP_074390095.1	helix-turn-helix domain-containing protein	0	911	913	1081	1150	1045	876	922	1063
STREPSUIS_RS04640	WP_012775048.1	glycerol kinase GlpK	glpK	2525	2341	2645	2777	2630	3287	3129	4519
STREPSUIS_RS04645	WP_074390096.1	type 1 glycerol-3-phosphate oxidase	glpO	1831	1674	1692	1702	1588	1394	1527	2539
STREPSUIS_RS04650	WP_024386172.1	aquaporin family protein	0	654	531	564	611	560	407	457	897
STREPSUIS_RS04655	WP_074390097.1	VOC family protein	0	101	87	83	126	114	74	89	100
STREPSUIS_RS04660	WP_074390098.1	hypothetical protein	0	30	45	24	45	25	26	19	43
STREPSUIS_RS04665	WP_141666701.1	IS3 family transposase	0	16	12	9	17	12	18	12	10
STREPSUIS_RS04670	WP_074389980.1	oligoendopeptidase F	pepF	11929	11161	10479	12924	12284	11914	12164	15363
STREPSUIS_RS04675	WP_002935455.1	ATP cone domain-containing protein	0	201	306	253	213	119	166	92	184
STREPSUIS_RS04680	WP_074389110.1	FAD-dependent oxidoreductase	0	20859	22573	20447	21822	21202	16923	15730	25528
STREPSUIS_RS04685	WP_024388861.1	DNA helicase PcrA	pcrA	5888	5704	5271	6102	5904	6457	6313	9235
STREPSUIS_RS04690	WP_074389981.1	translation initiation factor 2	0	396	387	425	542	543	601	657	755
STREPSUIS_RS04695	WP_024388859.1	YjjG family noncanonical pyrimidine nucleotidase	0	13	11	17	6	9	12	16	17
STREPSUIS_RS04700	WP_024388858.1	CPBP family intramembrane metalloprotease	0	160	147	184	212	170	234	172	224
STREPSUIS_RS04705	WP_024388857.1	phage holin	0	7	11	12	7	10	16	14	6
STREPSUIS_RS04710	WP_024388856.1	LD-carboxypeptidase LdcB/DacB	ldcB	1883	1559	1665	1965	1848	1841	1820	2212
STREPSUIS_RS04715	WP_002935466.1	VOC family protein	0	732	660	795	943	825	949	784	975
STREPSUIS_RS04720	WP_074389982.1	permease	0	3809	3697	4224	4956	4649	4968	4746	5773
STREPSUIS_RS04725	WP_074389983.1	ABC transporter ATP-binding protein	0	1723	1657	1969	2211	1996	2226	1940	2466
STREPSUIS_RS04730	WP_074389990.1	excinuclease ABC subunit UvrC	uvrC	1056	1188	1035	1018	1037	946	788	1391
STREPSUIS_RS04735	#N/A	#N/A	#N/A	321	344	402	469	448	387	424	465
STREPSUIS_RS04740	WP_024385648.1	DUF4044 domain-containing protein	0	137	159	214	222	156	166	111	164
STREPSUIS_RS04745	WP_032502406.1	GTPase ObgE	obgE	4648	4899	3467	4132	4029	3576	3714	6355
STREPSUIS_RS04750	WP_074389984.1	hypothetical protein	0	109	84	82	72	79	100	64	90
STREPSUIS_RS04755	WP_074389985.1	ATP-dependent nuclease subunit B	rexB	1842	1782	1763	2047	1831	1979	2228	2574
STREPSUIS_RS04760	WP_171840855.1	helicase-exonuclease AddAB subunit AddA	addA	4930	4365	5358	6169	5922	6965	7809	8170
STREPSUIS_RS04765	WP_024385652.1	glycerol-3-phosphate 1-O-acyltransferase PlsY	plsY	1263	1430	1146	1404	1274	1467	1112	1636
STREPSUIS_RS04770	WP_074389987.1	DNA topoisomerase IV subunit B	parE	8082	8584	6980	7637	6499	7546	7200	11948
STREPSUIS_RS04775	WP_011922289.1	hypothetical protein	0	3472	3576	3847	3505	3249	3613	3071	4925
STREPSUIS_RS04780	0	Fic family protein	0	7255	6932	7820	8134	7360	9910	9766	11057
STREPSUIS_RS04785	WP_012775064.1	YkvA family protein	0	3068	3166	3081	3449	3108	3882	3370	4587
STREPSUIS_RS04790	WP_012775065.1	hypothetical protein	0	6478	5912	6867	7796	7105	9340	10206	11960
STREPSUIS_RS04795	WP_044692033.1	DNA topoisomerase IV subunit A	parC	22554	21321	20485	22131	20151	26338	26551	37580
STREPSUIS_RS04800	WP_024385656.1	DUF4230 domain-containing protein	0	5318	5222	6269	7149	6306	9983	7375	9465
STREPSUIS_RS04805	WP_074389988.1	branched-chain amino acid aminotransferase	0	1862	2050	1609	1873	1732	1423	1331	2337
STREPSUIS_RS04810	WP_012775068.1	DUF2969 domain-containing protein	0	0	1	0	0	1	2	1	2
STREPSUIS_RS04825	WP_024385658.1	30S ribosomal protein S1	rpsA	11304	13134	9034	8913	8912	7950	7075	15338
STREPSUIS_RS04835	WP_074389989.1	beta-eliminating lyase-related protein	0	548	670	589	654	603	526	382	785
STREPSUIS_RS04840	WP_024378560.1	IS200/IS605 family transposase	tnpA	0	1	2	3	7	13	1	16
STREPSUIS_RS04845	WP_012775070.1	hypothetical protein	0	33	56	50	79	52	93	33	56
STREPSUIS_RS04850	WP_012775071.1	hypothetical protein	0	5	11	11	13	10	16	14	12
STREPSUIS_RS04855	WP_011922306.1	cysteine desulfurase family protein	0	792	839	672	782	822	839	805	1270
STREPSUIS_RS04860	WP_011922307.1	tRNA 4-thiouridine(8) synthase ThiI	thiI	743	744	687	556	552	506	487	949
STREPSUIS_RS04865	WP_012775072.1	branched-chain amino acid transport system II carrier protein	brnQ	2776	3054	2873	3373	3217	3291	2882	4137
STREPSUIS_RS04870	WP_002941330.1	50S ribosomal protein L21	rplU	5017	5407	4542	4147	4433	3134	2902	5688
STREPSUIS_RS04875	WP_009909754.1	50S ribosomal protein L27	rpmA	29	22	33	27	27	18	22	50
STREPSUIS_RS04880	WP_012028070.1	GNAT family N-acetyltransferase	0	0	6	0	0	0	2	0	0
STREPSUIS_RS04885	WP_011922313.1	LysR family transcriptional regulator	0	2630	2731	2351	2665	2812	2511	2473	3702
STREPSUIS_RS04890	WP_012775073.1	signal peptidase II	lspA	76	89	102	83	54	86	56	88
STREPSUIS_RS04895	WP_002939451.1	RluA family pseudouridine synthase	0	3787	3721	3148	4120	3762	3858	3907	5479
STREPSUIS_RS04900	WP_012775074.1	zinc ribbon domain-containing protein YjdM	0	103	133	119	132	137	110	79	147
STREPSUIS_RS04905	WP_023370456.1	Pr6Pr family membrane protein	0	634	661	580	886	774	813	732	970
STREPSUIS_RS04910	WP_011922318.1	bifunctional pyr operon transcriptional regulator/uracil phosphoribosyltransferase PyrR	pyrR	1204	1451	681	732	634	742	801	1238
STREPSUIS_RS04915	WP_023370455.1	aspartate carbamoyltransferase catalytic subunit	0	2433	2848	1003	1106	1014	1348	1277	2708
STREPSUIS_RS04920	WP_074400587.1	carbamoyl phosphate synthase small subunit	0	32796	32130	14169	18777	17058	23367	24976	43051
STREPSUIS_RS04925	WP_074390019.1	carbamoyl-phosphate synthase large subunit	carB	67905	70632	25481	30721	29467	34710	35744	77251
STREPSUIS_RS04930	WP_012775077.1	class I SAM-dependent methyltransferase	0	399	466	401	400	370	337	307	448
STREPSUIS_RS04935	WP_002940685.1	pyroglutamyl-peptidase I	pcp	675	691	490	529	474	444	351	710
STREPSUIS_RS04940	WP_012775078.1	DUF4298 domain-containing protein	0	161	165	158	182	141	153	148	236
STREPSUIS_RS04945	WP_002940682.1	30S ribosomal protein S16	rpsP	1301	1565	1654	1760	1444	1302	782	1372
STREPSUIS_RS04950	WP_012028079.1	KH domain-containing protein	0	5	12	17	21	11	12	18	14
STREPSUIS_RS04955	WP_074389411.1	ABC transporter ATP-binding protein	0	1195	1233	1321	1432	1613	1178	1005	1537
STREPSUIS_RS04960	WP_074389412.1	ABC transporter ATP-binding protein	0	1372	1439	1484	1988	1917	1373	1193	2032
STREPSUIS_RS04965	WP_024390336.1	polysaccharide deacetylase family protein	0	3001	2390	2398	3169	2999	3327	3729	4199
STREPSUIS_RS04970	WP_014735888.1	homoserine dehydrogenase	0	4457	4127	4948	5291	5030	6152	5606	7335
STREPSUIS_RS04975	WP_011922331.1	homoserine kinase	thrB	2628	2390	2663	2787	2723	2682	3011	4195
STREPSUIS_RS04980	WP_011922332.1	UDP-N-acetylmuramate dehydrogenase	murB	3974	4007	4398	4649	4708	5476	4715	5947
STREPSUIS_RS04985	WP_002938664.1	ABC transporter ATP-binding protein	0	1168	1408	1403	1215	1027	1044	902	1729
STREPSUIS_RS04990	WP_012775080.1	ABC transporter permease	0	5851	5576	6464	7552	6957	8496	8011	9281
STREPSUIS_RS04995	WP_002938656.1	ABC transporter permease	0	4164	4402	5000	5029	5019	5451	4971	6351
STREPSUIS_RS05000	WP_011922335.1	ABC transporter substrate-binding protein	0	3676	3941	4442	4498	4245	4457	4151	5266
STREPSUIS_RS05005	WP_074390017.1	ClC family H(+)/Cl(-) exchange transporter	0	1935	1973	2427	2901	2642	2834	2885	3289
STREPSUIS_RS05010	0	transposase	0	11	3	9	5	8	13	13	13
STREPSUIS_RS05020	WP_074400588.1	S8 family serine peptidase	0	39162	37824	50885	62908	60735	53911	57358	60892
STREPSUIS_RS05025	WP_024383543.1	NAD(P)H-hydrate dehydratase	0	254	248	214	289	257	248	194	351
STREPSUIS_RS05030	WP_012775083.1	endonuclease III	nth	2152	2088	1991	2072	2023	1621	1389	2708
STREPSUIS_RS05035	WP_024405722.1	GMP reductase	guaC	506	495	388	488	527	392	345	525
STREPSUIS_RS05040	WP_023370424.1	MATE family efflux transporter	0	139	148	133	180	122	177	177	189
STREPSUIS_RS05045	WP_074389942.1	ribosome maturation factor RimM	rimM	149	128	150	116	81	96	102	189
STREPSUIS_RS05050	WP_074389943.1	tRNA (guanosine(37)-N1)-methyltransferase TrmD	trmD	1052	1036	1148	1395	1222	1537	1108	1542
STREPSUIS_RS05055	WP_171840850.1	aminotransferase class I/II-fold pyridoxal phosphate-dependent enzyme	0	93	145	96	113	125	94	112	146
STREPSUIS_RS05060	WP_014637965.1	DeoR/GlpR family DNA-binding transcription regulator	0	1937	2109	1661	1949	2118	1270	1180	2216
STREPSUIS_RS05065	WP_074389945.1	1-phosphofructokinase	pfkB	1994	1904	1823	2143	1983	1382	1454	2164
STREPSUIS_RS05070	WP_074389946.1	fructose-specific PTS transporter subunit EIIC	0	4495	4563	4478	5386	4964	4416	4064	6087
STREPSUIS_RS05075	WP_002934959.1	DUF1149 family protein	0	66	55	81	52	47	44	22	88
STREPSUIS_RS05080	WP_074389947.1	DegV family protein	0	1741	1680	1185	1410	1331	1251	1209	2109
STREPSUIS_RS05085	WP_023370410.1	4-hydroxy-tetrahydrodipicolinate reductase	dapB	129	114	121	138	97	69	60	169
STREPSUIS_RS05090	WP_074389948.1	CCA tRNA nucleotidyltransferase	0	1758	1803	1466	1588	1474	1434	1505	2272
STREPSUIS_RS05095	WP_074389949.1	ABC-F family ATP-binding cassette domain-containing protein	0	3331	3428	3169	3489	3353	3102	3132	4601
STREPSUIS_RS05100	WP_002934966.1	hypothetical protein	0	13	12	23	16	17	18	5	20
STREPSUIS_RS05105	WP_023370402.1	ROK family glucokinase	0	169	201	153	153	124	87	98	185
STREPSUIS_RS05110	WP_012775087.1	hypothetical protein	0	76	101	110	109	55	168	36	56
STREPSUIS_RS05115	WP_024383529.1	hypothetical protein	0	134	154	250	312	120	344	111	157
STREPSUIS_RS05120	WP_014637954.1	thymidylate synthase	0	1496	1468	1370	1332	1462	1166	1188	1771
STREPSUIS_RS05125	WP_024405715.1	dihydrofolate reductase	0	121	185	195	177	125	102	113	170
STREPSUIS_RS05135	WP_002934974.1	ATP-dependent Clp protease ATP-binding subunit ClpX	clpX	6426	6212	5882	6598	6080	6465	6578	8892
STREPSUIS_RS05140	WP_014638915.1	ribosome biogenesis GTP-binding protein YihA/YsxC	yihA	265	278	243	245	242	248	191	357
STREPSUIS_RS05145	WP_024405714.1	nucleoside-diphosphate kinase	ndk	5	7	0	8	4	0	2	12
STREPSUIS_RS05150	WP_024405713.1	translation elongation factor 4	lepA	8708	8290	7782	9585	8819	8624	8181	12376
STREPSUIS_RS05155	WP_024405712.1	hypothetical protein	0	631	610	646	772	609	689	487	840
STREPSUIS_RS05160	WP_002934978.1	4-oxalocrotonate tautomerase	0	26	45	29	28	31	31	30	44
STREPSUIS_RS05165	WP_024405711.1	hypothetical protein	0	415	425	461	604	531	673	464	647
STREPSUIS_RS05170	WP_002934983.1	thymidine kinase	0	1368	1379	1252	1534	1415	1461	1465	2021
STREPSUIS_RS05175	WP_024392196.1	peptide chain release factor 1	prfA	1118	1493	975	1128	1035	952	895	1704
STREPSUIS_RS05180	WP_024405710.1	peptide chain release factor N(5)-glutamine methyltransferase	prmC	325	400	326	326	294	296	293	531
STREPSUIS_RS05185	WP_009909811.1	L-threonylcarbamoyladenylate synthase	0	2158	2308	2282	2296	2188	2166	1982	3123
STREPSUIS_RS05190	WP_014637945.1	GNAT family N-acetyltransferase	0	800	996	818	721	858	704	735	1200
STREPSUIS_RS05195	WP_002934988.1	serine hydroxymethyltransferase	0	3569	4017	3372	3926	3337	3636	3571	5606
STREPSUIS_RS05200	WP_074389951.1	nucleoid-associated protein	0	1287	1506	1350	1330	1099	1513	1388	2129
STREPSUIS_RS05205	WP_002934990.1	lysozyme family protein	0	146	189	181	150	136	102	102	204
STREPSUIS_RS05210	WP_002943202.1	SDR family NAD(P)-dependent oxidoreductase	0	1661	1444	1353	1306	1434	1581	1672	2330
STREPSUIS_RS05215	WP_024405707.1	DUF6287 domain-containing protein	0	1788	1679	1787	1855	1811	2062	2071	2485
STREPSUIS_RS05220	WP_024378649.1	HIRAN domain-containing protein	0	72	93	63	91	61	71	55	106
STREPSUIS_RS05225	WP_029752299.1	hypothetical protein	0	3317	3080	3103	4051	3801	3025	3202	4413
STREPSUIS_RS05230	WP_024405705.1	hypothetical protein	0	660	653	570	655	633	479	413	723
STREPSUIS_RS05235	WP_024405704.1	AAA family ATPase	0	311	328	423	428	389	498	478	512
STREPSUIS_RS05240	WP_024405703.1	5-methylcytosine-specific restriction endonuclease system specificity protein McrC	mcrC	409	371	508	640	613	748	681	713
STREPSUIS_RS05245	WP_074389952.1	glutamine-hydrolyzing GMP synthase	guaA	1444	1529	1265	1027	1087	1008	1088	2015
STREPSUIS_RS05250	WP_002943214.1	GntR family transcriptional regulator	0	894	785	711	862	825	801	760	1165
STREPSUIS_RS05255	WP_002935001.1	putative DNA-binding protein	0	1	1	4	3	1	4	4	7
STREPSUIS_RS05260	WP_024405702.1	signal recognition particle protein	ffh	1747	1839	1451	1709	1656	1442	1508	2496
STREPSUIS_RS05265	WP_074389422.1	SatD family protein	0	94	101	69	78	77	92	79	154
STREPSUIS_RS05270	WP_074389423.1	DUF3307 domain-containing protein	0	229	241	179	267	205	296	258	355
STREPSUIS_RS05275	#N/A	#N/A	#N/A	92	55	92	109	113	121	103	134
STREPSUIS_RS05280	WP_024405698.1	tyrosine recombinase XerS	xerS	882	1006	726	913	896	734	687	1160
STREPSUIS_RS05285	WP_024405697.1	phosphoglucomutase	0	1906	1704	1313	1634	1575	1430	1337	2228
STREPSUIS_RS05290	WP_024405696.1	sensor histidine kinase	0	2039	1938	2025	2289	2347	2206	1864	2782
STREPSUIS_RS05295	WP_024405695.1	response regulator transcription factor	0	327	406	379	437	371	321	268	462
STREPSUIS_RS05300	WP_024405694.1	type II toxin-antitoxin system RelE/ParE family toxin	0	1	0	2	3	2	1	0	3
STREPSUIS_RS05305	WP_012775104.1	DUF6290 family protein	0	1	4	6	3	1	3	0	1
STREPSUIS_RS05310	WP_024405693.1	FtsX-like permease family protein	0	514	527	546	557	554	661	655	797
STREPSUIS_RS05315	WP_011922409.1	ABC transporter ATP-binding protein	0	202	180	199	211	167	176	216	316
STREPSUIS_RS05320	WP_011922413.1	NisI/SpaI family lantibiotic immunity lipoprotein	0	1	1	1	3	1	2	1	0
STREPSUIS_RS05325	WP_012775106.1	hypothetical protein	0	0	0	0	3	0	1	0	0
STREPSUIS_RS05330	WP_024378560.1	IS200/IS605 family transposase	tnpA	0	0	0	0	0	0	0	4
STREPSUIS_RS05335	WP_011922414.1	carbamoyl phosphate synthase large subunit	0	1549	1802	1623	1641	1488	1255	1287	2048
STREPSUIS_RS05340	WP_014637916.1	alpha/beta hydrolase-fold protein	0	1767	1889	1352	1425	1433	1305	1172	2321
STREPSUIS_RS05345	WP_024405692.1	alpha/beta hydrolase	0	1119	1449	1026	1014	987	897	834	1633
STREPSUIS_RS05350	WP_012775107.1	winged helix DNA-binding domain-containing protein	0	186	227	201	180	206	181	151	316
STREPSUIS_RS05355	WP_014636394.1	AraC family transcriptional regulator	0	1965	1935	2026	2238	2172	2678	2409	3280
STREPSUIS_RS05360	WP_074389424.1	methylenetetrahydrofolate--tRNA-(uracil(54)-C(5))-methyltransferase (FADH(2)-oxidizing) TrmFO	trmFO	2701	2738	2343	2641	2685	2671	2640	3959
STREPSUIS_RS05365	WP_011922420.1	HAD family hydrolase	0	996	770	813	993	727	902	534	792
STREPSUIS_RS05370	WP_002936483.1	50S ribosomal protein L7/L12	rplL	615	552	649	558	509	345	286	654
STREPSUIS_RS05375	WP_002936486.1	50S ribosomal protein L10	rplJ	15275	15382	13998	17160	16392	12666	12785	20373
STREPSUIS_RS05380	WP_074389881.1	type I DNA topoisomerase	topA	4698	5009	4488	5898	5681	5290	5645	7968
STREPSUIS_RS05385	WP_012775129.1	DNA-processing protein DprA	dprA	6	24	8	18	13	11	9	12
STREPSUIS_RS05390	WP_009909862.1	sugar O-acetyltransferase	0	116	112	102	94	87	72	64	145
STREPSUIS_RS05395	WP_009909865.1	metal-sensitive transcriptional regulator	0	38	31	38	39	52	39	35	46
STREPSUIS_RS05400	WP_002936495.1	rhodanese-like domain-containing protein	0	11	15	19	18	30	8	14	18
STREPSUIS_RS05405	WP_002936496.1	FAD-dependent oxidoreductase	0	165	142	180	242	238	187	225	228
STREPSUIS_RS05410	WP_074410809.1	DUF1836 domain-containing protein	0	29857	25173	22197	30201	27474	34304	34811	47413
STREPSUIS_RS05415	WP_004195686.1	hemolysin III family protein	0	8267	9227	5762	6625	6621	6223	6265	9764
STREPSUIS_RS05420	WP_014638941.1	YdcF family protein	0	529	573	620	629	600	567	488	671
STREPSUIS_RS05425	WP_014638942.1	ribonuclease HII	0	192	206	219	215	155	151	105	202
STREPSUIS_RS05430	WP_074390277.1	ribosome biogenesis GTPase YlqF	ylqF	834	820	938	1119	960	1023	1003	1401
STREPSUIS_RS05435	WP_014638944.1	hypothetical protein	0	338	326	413	572	532	731	632	654
STREPSUIS_RS05440	WP_074390276.1	NPCBM/NEW2 domain-containing protein	0	75	84	90	97	81	90	78	141
STREPSUIS_RS05445	WP_032510343.1	ROK family protein	0	14	5	4	5	9	8	12	7
STREPSUIS_RS05450	WP_024381864.1	alpha-N-acetylgalactosaminidase	0	24	17	16	16	17	21	21	25
STREPSUIS_RS05455	WP_074390275.1	alpha-L-fucosidase	0	5	12	10	16	12	8	11	8
STREPSUIS_RS05460	WP_004195668.1	carbohydrate ABC transporter permease	0	7	1	8	8	5	4	2	7
STREPSUIS_RS05465	WP_024381866.1	sugar ABC transporter permease	0	26	22	16	16	14	27	17	23
STREPSUIS_RS05470	WP_004195663.1	ABC transporter substrate-binding protein	0	23	26	29	17	20	13	43	27
STREPSUIS_RS05475	WP_024381867.1	L-fuculose-phosphate aldolase	0	3	7	2	3	6	5	8	11
STREPSUIS_RS05480	WP_074400599.1	L-fucose isomerase	0	70	44	44	27	48	32	52	86
STREPSUIS_RS05485	WP_014638951.1	rhamnulokinase	0	101	97	81	120	121	114	136	151
STREPSUIS_RS05490	WP_024381870.1	DeoR/GlpR family DNA-binding transcription regulator	0	1442	1205	1338	1723	1236	2074	1659	1827
STREPSUIS_RS05495	#N/A	#N/A	#N/A	4	4	17	9	5	8	7	17
STREPSUIS_RS05500	WP_024381872.1	YkgJ family cysteine cluster protein	0	72	79	78	53	59	31	56	126
STREPSUIS_RS05505	WP_015646813.1	Maf family protein	0	472	532	394	538	509	431	541	626
STREPSUIS_RS05510	WP_032510348.1	cell surface ecto-5'-nucleotidase Nt5e	nt5e	24131	23926	22317	28008	25781	23108	26242	31123
STREPSUIS_RS05515	WP_024381874.1	dihydroorotase	0	2734	3175	1366	1333	1390	915	858	2588
STREPSUIS_RS05520	WP_024381875.1	uracil-DNA glycosylase	0	3486	3768	1773	2286	2039	1511	1517	3060
STREPSUIS_RS05525	WP_024381876.1	glycosyltransferase family 2 protein	0	8188	8401	3430	4020	4167	3152	3141	8160
STREPSUIS_RS05530	WP_014637891.1	orotate phosphoribosyltransferase	pyrE	3284	3660	1727	1857	1985	1216	1335	2768
STREPSUIS_RS05535	WP_024381877.1	inorganic diphosphatase	0	24	24	7	8	5	1	4	22
STREPSUIS_RS05540	WP_024390643.1	orotidine-5'-phosphate decarboxylase	pyrF	1079	1109	364	432	425	253	279	915
STREPSUIS_RS05545	WP_024381879.1	dihydroorotate dehydrogenase	0	3220	3556	1215	1612	1519	1262	1281	3057
STREPSUIS_RS05550	WP_024381880.1	dihydroorotate dehydrogenase electron transfer subunit	0	987	1042	261	385	399	358	379	772
STREPSUIS_RS05555	WP_074390272.1	LysR family transcriptional regulator	0	2797	2488	2375	2827	2688	2751	2994	3818
STREPSUIS_RS05560	WP_024381882.1	glucose-1-phosphate adenylyltransferase	0	14017	14285	11852	14162	13494	9230	9316	13436
STREPSUIS_RS05565	WP_011922501.1	glucose-1-phosphate adenylyltransferase subunit GlgD	glgD	21832	21646	23913	30939	29491	22424	25524	30284
STREPSUIS_RS05570	WP_074390271.1	glycogen synthase GlgA	glgA	13927	12814	12515	15581	16299	12012	12718	17798
STREPSUIS_RS05575	WP_074390270.1	1,4-alpha-glucan branching protein GlgB	glgB	2575	2487	2484	2801	2778	2189	2212	3058
STREPSUIS_RS05580	WP_024407163.1	transporter substrate-binding domain-containing protein	0	3648	3456	4436	4983	3758	4629	2546	4695
STREPSUIS_RS05585	WP_014636396.1	transporter substrate-binding domain-containing protein	0	561	503	564	635	597	473	355	621
STREPSUIS_RS05590	WP_012028182.1	8-oxo-dGTP diphosphatase	0	3	9	1	1	3	3	3	1
STREPSUIS_RS05595	WP_012028183.1	GNAT family N-acetyltransferase	0	2	4	1	5	3	0	1	7
STREPSUIS_RS05600	WP_012775141.1	ZmpA/ZmpB/ZmpC family metallo-endopeptidase	0	10605	12371	11416	14032	13508	12851	12961	16600
STREPSUIS_RS05605	#N/A	#N/A	#N/A	6	2	4	1	2	3	0	7
STREPSUIS_RS05610	WP_014636397.1	DUF2971 domain-containing protein	0	3239	3084	3543	4320	4183	4553	5131	4795
STREPSUIS_RS05615	WP_012028187.1	excinuclease ABC subunit UvrB	uvrB	1350	1327	1128	1501	1382	1368	1279	2088
STREPSUIS_RS05620	WP_012775143.1	ABC transporter substrate-binding protein/permease	0	26304	25674	22095	25837	27030	32643	38494	50690
STREPSUIS_RS05625	WP_002940438.1	amino acid ABC transporter ATP-binding protein	0	16515	15258	15459	18278	18975	26873	27752	34483
STREPSUIS_RS05630	WP_011922516.1	GNAT family N-acetyltransferase	0	4	10	16	6	12	13	8	8
STREPSUIS_RS05635	WP_011922517.1	ATP-binding cassette domain-containing protein	0	494	456	618	764	668	787	829	808
STREPSUIS_RS05640	WP_011922519.1	O-acetylhomoserine aminocarboxypropyltransferase/cysteine synthase	0	722	705	853	1066	1104	1327	1461	1407
STREPSUIS_RS05650	WP_011922520.1	hypothetical protein	0	246	227	349	370	332	424	448	362
STREPSUIS_RS05655	WP_012027019.1	aldose 1-epimerase family protein	0	93	96	121	158	138	168	149	120
STREPSUIS_RS05660	WP_012027020.1	6-phospho-beta-galactosidase	lacG	235	221	287	350	330	288	275	270
STREPSUIS_RS05665	WP_074390269.1	lactose-specific PTS transporter subunit EIIC	0	407	346	317	391	414	461	346	463
STREPSUIS_RS05670	WP_003048451.1	PTS lactose/cellobiose transporter subunit IIA	0	17	15	13	17	14	13	11	8
STREPSUIS_RS05675	WP_074390268.1	PRD domain-containing protein	0	132	107	140	153	134	125	176	125
STREPSUIS_RS05680	WP_074390267.1	tagatose-bisphosphate aldolase	lacD	193	182	177	200	158	170	95	177
STREPSUIS_RS05685	WP_074390266.1	tagatose-6-phosphate kinase	0	212	208	181	272	221	172	171	210
STREPSUIS_RS05690	WP_074390265.1	galactose-6-phosphate isomerase subunit LacB	lacB	131	143	94	106	121	99	64	110
STREPSUIS_RS05695	WP_002935225.1	galactose-6-phosphate isomerase subunit LacA	lacA	42	29	40	36	27	20	19	32
STREPSUIS_RS05705	WP_024387208.1	DeoR/GlpR family DNA-binding transcription regulator	0	56	54	28	55	55	64	71	81
STREPSUIS_RS05710	WP_232049091.1	hypothetical protein	0	14	10	11	15	26	12	22	22
STREPSUIS_RS05720	WP_074390263.1	site-specific integrase	0	388	334	498	490	348	613	598	661
STREPSUIS_RS05725	WP_232049092.1	hypothetical protein	0	384	414	321	466	383	246	208	407
STREPSUIS_RS05730	WP_024385761.1	hypothetical protein	0	52	56	43	49	51	33	24	48
STREPSUIS_RS05735	WP_024376576.1	XRE family transcriptional regulator	0	1955	2520	1808	2607	2162	1939	1540	2321
STREPSUIS_RS05740	WP_171840869.1	A/G-specific adenine glycosylase	mutY	1749	1789	1584	1944	1856	1850	1896	2626
STREPSUIS_RS05745	WP_029693807.1	PaaI family thioesterase	0	16	19	21	20	15	20	25	16
STREPSUIS_RS05750	WP_074390261.1	ABC transporter ATP-binding protein	0	729	784	678	823	771	863	754	1143
STREPSUIS_RS05755	WP_074390260.1	ABC transporter ATP-binding protein	0	616	707	653	652	620	776	694	961
STREPSUIS_RS05760	WP_002935239.1	phosphate acetyltransferase	pta	5637	5728	5204	6871	6558	7958	8931	9608
STREPSUIS_RS05765	WP_074390259.1	RluA family pseudouridine synthase	0	1339	1543	1058	1244	1138	1072	934	1913
STREPSUIS_RS05770	WP_032497578.1	NAD kinase	0	177	205	220	156	170	152	122	268
STREPSUIS_RS05775	WP_002935242.1	GTP pyrophosphokinase family protein	0	934	876	668	840	836	735	652	1151
STREPSUIS_RS05780	WP_015646779.1	CYTH domain-containing protein	0	213	186	179	175	168	205	143	278
STREPSUIS_RS05785	WP_024394121.1	ribose-phosphate diphosphokinase	0	5488	5398	4801	6046	5878	6755	5656	8368
STREPSUIS_RS05790	WP_074390258.1	cysteine desulfurase family protein	0	6990	6939	6981	7278	7617	8537	8941	10893
STREPSUIS_RS05795	WP_002935248.1	DUF1831 domain-containing protein	0	360	410	374	463	379	464	292	478
STREPSUIS_RS05800	WP_012775154.1	DUF4649 family protein	0	2	3	10	4	3	3	4	7
STREPSUIS_RS05805	WP_002935251.1	redox-sensing transcriptional repressor Rex	0	1123	1318	1362	1346	1178	1129	1002	1651
STREPSUIS_RS05810	WP_012028208.1	gamma-glutamyl-gamma-aminobutyrate hydrolase family protein	0	330	354	411	600	581	455	390	633
STREPSUIS_RS05815	WP_012775155.1	DNA repair protein RadC	radC	58	69	97	79	79	106	68	169
STREPSUIS_RS05820	WP_012028210.1	class A sortase	0	2833	2753	2957	3444	3127	3807	3981	4591
STREPSUIS_RS05825	WP_012027057.1	DNA gyrase subunit A	gyrA	5918	6387	4752	5074	4916	4512	4502	7527
STREPSUIS_RS05830	WP_002935259.1	L-lactate dehydrogenase	0	20585	20847	20344	25894	22922	32267	27536	33202
STREPSUIS_RS05835	#N/A	#N/A	#N/A	17	23	23	10	3	6	5	15
STREPSUIS_RS05840	WP_002935269.1	ABC transporter permease	0	2132	2423	2033	2179	1930	2390	2543	3013
STREPSUIS_RS05845	WP_002935270.1	ABC transporter permease	0	4636	4232	4143	4570	4358	5983	7400	7687
STREPSUIS_RS05850	WP_002935272.1	ABC transporter ATP-binding protein	0	3890	3886	4242	4458	4111	5058	4673	5922
STREPSUIS_RS05855	WP_024415455.1	BMP family protein	0	2018	2292	1692	1712	1615	1487	1251	2291
STREPSUIS_RS05860	WP_024415456.1	cytidine deaminase	0	752	688	812	845	668	584	515	779
STREPSUIS_RS05865	WP_002935276.1	deoxyribose-phosphate aldolase	deoC	354	308	381	343	315	239	175	313
STREPSUIS_RS05870	WP_012027066.1	pyrimidine-nucleoside phosphorylase	0	2323	2282	1276	1506	1415	853	699	2227
STREPSUIS_RS05875	WP_024417478.1	class I SAM-dependent methyltransferase	0	436	540	372	431	376	232	146	390
STREPSUIS_RS05880	WP_074390257.1	type I pantothenate kinase	coaA	1017	815	1031	1286	1165	1590	1235	1575
STREPSUIS_RS05885	WP_012027069.1	30S ribosomal protein S20	rpsT	133	174	203	201	115	221	86	127
STREPSUIS_RS05890	WP_024417479.1	transglutaminase	0	1317	1506	1282	1369	1354	1401	1104	1836
STREPSUIS_RS05895	WP_002935290.1	HAMP domain-containing sensor histidine kinase	0	2364	2348	2521	2973	2579	3357	2953	3809
STREPSUIS_RS05900	WP_009909965.1	response regulator transcription factor	0	148	138	106	137	132	102	94	229
STREPSUIS_RS05905	#N/A	#N/A	#N/A	29	24	31	38	22	32	25	19
STREPSUIS_RS05910	WP_012028219.1	phosphate signaling complex protein PhoU	phoU	238	286	328	290	256	229	199	323
STREPSUIS_RS05915	WP_002937614.1	phosphate ABC transporter ATP-binding protein PstB	pstB	3562	3329	3442	4147	4044	4661	4381	5980
STREPSUIS_RS05920	WP_002940866.1	phosphate ABC transporter ATP-binding protein PstB	pstB	3185	3038	3646	4114	3815	4328	4282	5232
STREPSUIS_RS05925	WP_002937616.1	phosphate ABC transporter permease PstA	pstA	1371	1585	1274	1396	1223	1131	1103	1927
STREPSUIS_RS05930	WP_002937619.1	phosphate ABC transporter permease subunit PstC	pstC	1157	1285	1302	1254	1323	1501	1421	2098
STREPSUIS_RS05935	WP_012775159.1	phosphate ABC transporter substrate-binding protein PstS family protein	0	861	992	844	914	808	761	600	1053
STREPSUIS_RS05940	WP_012775160.1	RsmB/NOP family class I SAM-dependent RNA methyltransferase	0	419	400	461	438	412	462	442	628
STREPSUIS_RS05945	WP_012775161.1	inositol monophosphatase family protein	0	31	56	42	43	35	24	20	79
STREPSUIS_RS05950	WP_012027086.1	UPF0223 family protein	0	0	0	0	0	0	0	0	0
STREPSUIS_RS05955	WP_009909989.1	Spx/MgsR family RNA polymerase-binding regulatory protein	0	265	321	306	402	305	323	184	380
STREPSUIS_RS05960	WP_074390256.1	potassium channel family protein	0	1494	1602	1689	2369	1934	2411	2234	2586
STREPSUIS_RS05965	WP_024403131.1	bifunctional riboflavin kinase/FAD synthetase	0	237	246	305	253	235	308	219	365
STREPSUIS_RS05970	WP_171840870.1	tRNA pseudouridine(55) synthase TruB	truB	383	508	423	435	389	427	449	717
STREPSUIS_RS05975	#N/A	#N/A	#N/A	0	0	0	0	0	1	0	0
STREPSUIS_RS05980	#N/A	#N/A	#N/A	3	1	1	0	2	1	6	1
STREPSUIS_RS05985	0	PAS domain-containing protein	0	37	26	37	44	33	25	32	41
STREPSUIS_RS05990	WP_074400598.1	AAA domain-containing protein	0	1766	1772	1955	2197	2389	2391	2574	2866
STREPSUIS_RS05995	WP_074390253.1	DUF2130 domain-containing protein	0	1084	1081	947	1180	1031	1168	933	1795
STREPSUIS_RS06000	WP_002937660.1	hypothetical protein	0	0	0	0	0	5	0	0	1
STREPSUIS_RS06005	WP_029751822.1	ATPase	0	80	65	47	67	41	48	31	76
STREPSUIS_RS06010	WP_024413113.1	Cof-type HAD-IIB family hydrolase	0	234	227	182	187	156	194	167	280
STREPSUIS_RS06015	WP_074390252.1	peptidase T	pepT	4256	4204	4055	4950	4402	5329	5053	7157
STREPSUIS_RS06020	WP_002940890.1	DUF5684 domain-containing protein	0	71	78	69	96	63	67	35	96
STREPSUIS_RS06025	WP_044772121.1	transporter	0	504	540	528	630	563	763	665	905
STREPSUIS_RS06030	WP_002937690.1	PadR family transcriptional regulator	0	68	74	80	114	81	95	60	93
STREPSUIS_RS06035	WP_074390250.1	DUF4097 family beta strand repeat-containing protein	0	1317	1313	1085	1596	1363	1198	1074	1713
STREPSUIS_RS06040	WP_074390249.1	DUF1700 domain-containing protein	0	2088	1828	2296	3483	3106	3573	3296	4120
STREPSUIS_RS06045	WP_012775164.1	DUF4097 family beta strand repeat-containing protein	0	1481	1413	1528	2180	1967	1901	1979	2228
STREPSUIS_RS06050	WP_012775165.1	DUF1304 domain-containing protein	0	133	159	139	119	154	100	62	87
STREPSUIS_RS06055	WP_012027107.1	MarR family transcriptional regulator	0	5179	5039	5542	6364	5283	4676	2497	4853
STREPSUIS_RS06060	WP_012027108.1	threonine/serine exporter family protein	0	1070	1069	1042	1203	1121	1497	1462	1889
STREPSUIS_RS06065	WP_002937711.1	threonine/serine exporter family protein	0	855	926	1146	1397	1241	1856	1528	1756
STREPSUIS_RS06070	WP_013730401.1	cation diffusion facilitator family transporter	0	2893	2726	3986	5076	4538	6293	6341	5923
STREPSUIS_RS06075	WP_141666701.1	IS3 family transposase	0	10	19	18	6	19	16	10	20
STREPSUIS_RS06080	WP_002938090.1	GntP family permease	0	23134	24428	25885	26486	23394	26202	22854	32576
STREPSUIS_RS06085	WP_074390248.1	2-amino-4-hydroxy-6-hydroxymethyldihydropteridine diphosphokinase	folK	14123	14334	15684	18738	16050	16795	12369	20155
STREPSUIS_RS06090	WP_074390247.1	dihydroneopterin aldolase	folB	207	249	275	222	203	200	125	245
STREPSUIS_RS06095	WP_074390246.1	dihydropteroate synthase	folP	5324	5703	5856	6187	5167	4833	3728	6079
STREPSUIS_RS06100	WP_002938082.1	GTP cyclohydrolase I FolE	folE	10652	10957	8768	9594	8998	6024	5742	9171
STREPSUIS_RS06105	WP_024388981.1	8-oxo-dGTP diphosphatase	0	122	118	83	119	89	100	146	187
STREPSUIS_RS06110	WP_074390245.1	DUF4956 domain-containing protein	0	3	9	3	4	4	1	4	3
STREPSUIS_RS06115	WP_074390244.1	polyphosphate polymerase domain-containing protein	0	12	17	19	7	14	17	23	32
STREPSUIS_RS06120	WP_024416545.1	hypothetical protein	0	1143	1070	1603	1720	1549	2192	2181	1823
STREPSUIS_RS06125	WP_024413100.1	DUF2087 domain-containing protein	0	3	8	3	3	2	3	1	1
STREPSUIS_RS06130	WP_074390243.1	phenylalanine--tRNA ligase subunit beta	pheT	3305	3398	2568	2610	2456	2870	2624	4793
STREPSUIS_RS06135	WP_024403150.1	GNAT family N-acetyltransferase	0	20	24	23	19	22	21	10	42
STREPSUIS_RS06140	WP_024403151.1	phenylalanine--tRNA ligase subunit alpha	pheS	1565	1636	1455	1588	1335	1675	1601	2408
STREPSUIS_RS06145	WP_074390242.1	glycoside hydrolase family 3 protein	0	241	228	172	189	232	140	148	277
STREPSUIS_RS06150	WP_024417495.1	beta-hexosaminidase	0	358	410	231	335	343	196	236	414
STREPSUIS_RS06155	WP_024417496.1	HAD hydrolase-like protein	0	70	76	41	74	80	56	46	90
STREPSUIS_RS06160	0	SDR family oxidoreductase	0	368	393	166	301	311	174	192	332
STREPSUIS_RS06165	WP_024417497.1	mannonate dehydratase	0	286	233	144	178	203	129	130	271
STREPSUIS_RS06170	WP_024417498.1	glucuronate isomerase	uxaC	416	421	232	363	277	185	208	325
STREPSUIS_RS06175	WP_002938042.1	bifunctional 4-hydroxy-2-oxoglutarate aldolase/2-dehydro-3-deoxy-phosphogluconate aldolase	eda	18	22	17	12	11	9	5	9
STREPSUIS_RS06180	WP_002938037.1	FadR/GntR family transcriptional regulator	0	128	135	121	120	97	93	51	142
STREPSUIS_RS06185	WP_024417499.1	beta-glucuronidase	uidA	144	127	128	114	146	114	114	166
STREPSUIS_RS06190	WP_013730404.1	sugar kinase	0	13	20	18	13	26	22	9	28
STREPSUIS_RS06195	0	MFS transporter	0	1049	1029	661	1035	1012	757	701	1042
STREPSUIS_RS06200	WP_024417501.1	DNA/RNA non-specific endonuclease	0	243	225	157	182	168	150	172	289
STREPSUIS_RS06205	WP_002936005.1	DNA-directed RNA polymerase subunit beta	0	0	0	0	0	0	0	0	0
STREPSUIS_RS06210	WP_024417502.1	UDP-N-acetylglucosamine 1-carboxyvinyltransferase	murA	151	156	92	94	91	71	49	179
STREPSUIS_RS06215	WP_024387485.1	DUF1146 family protein	0	0	1	0	0	0	0	0	0
STREPSUIS_RS06220	WP_002936007.1	F0F1 ATP synthase subunit epsilon	0	83	67	77	65	84	55	53	117
STREPSUIS_RS06225	WP_024417504.1	F0F1 ATP synthase subunit beta	atpD	7874	7829	6622	7626	7224	7675	8171	12072
STREPSUIS_RS06230	WP_002936012.1	F0F1 ATP synthase subunit gamma	0	4331	4868	4565	5715	4966	6035	4591	6760
STREPSUIS_RS06235	WP_032499177.1	F0F1 ATP synthase subunit alpha	atpA	4572	5013	4536	4949	4402	5385	4470	7068
STREPSUIS_RS06240	WP_002936016.1	F0F1 ATP synthase subunit delta	0	819	847	811	923	848	1106	811	1240
STREPSUIS_RS06245	WP_002936017.1	F0F1 ATP synthase subunit B	atpF	189	208	182	142	170	159	117	278
STREPSUIS_RS06250	WP_074390241.1	F0F1 ATP synthase subunit A	atpB	2753	2661	2870	3150	3168	3929	4160	4610
STREPSUIS_RS06255	WP_002936021.1	F0F1 ATP synthase subunit C	0	1	3	2	0	3	0	3	10
STREPSUIS_RS06260	WP_002936023.1	diacylglycerol kinase family lipid kinase	0	1710	1649	1709	2101	1905	1991	2276	2701
STREPSUIS_RS06265	WP_009910033.1	NAD-dependent DNA ligase LigA	ligA	307	357	317	327	300	289	323	496
STREPSUIS_RS06270	WP_002936027.1	permease	0	610	544	612	762	689	923	987	1001
STREPSUIS_RS06275	WP_002936028.1	TIGR03943 family protein	0	252	282	299	324	314	274	284	393
STREPSUIS_RS06280	WP_024417505.1	glucose-6-phosphate dehydrogenase	zwf	19345	17377	16789	22194	22276	27069	28102	34985
STREPSUIS_RS06285	WP_074390240.1	DNA alkylation repair protein	0	819	755	792	954	958	1001	1154	1359
STREPSUIS_RS06290	WP_012027149.1	GNAT family N-acetyltransferase	0	28	28	27	14	19	19	20	31
STREPSUIS_RS06295	WP_024417506.1	signal recognition particle-docking protein FtsY	ftsY	1131	1164	1124	1134	958	1003	973	1658
STREPSUIS_RS06300	WP_074390239.1	Cof-type HAD-IIB family hydrolase	0	1542	1391	1372	1460	1399	1562	1635	2375
STREPSUIS_RS06305	WP_050573403.1	Cof-type HAD-IIB family hydrolase	0	867	912	1019	1169	883	974	874	1375
STREPSUIS_RS06310	WP_024417509.1	chromosome segregation protein SMC	smc	9593	9721	8537	9275	8371	9320	9491	14332
STREPSUIS_RS06315	WP_012028264.1	ribonuclease III	rnc	76	78	37	29	46	39	54	116
STREPSUIS_RS06320	WP_225533378.1	hypothetical protein	0	1689	1512	2174	2646	2362	4394	4667	4066
STREPSUIS_RS06325	WP_024381410.1	transcriptional regulator	0	997	981	905	1093	1037	869	709	1174
STREPSUIS_RS06330	WP_024394651.1	MFS transporter	0	456	472	411	498	543	371	332	556
STREPSUIS_RS06335	WP_024417510.1	DUF1846 domain-containing protein	0	2507	2267	1772	2215	2241	2692	2702	4228
STREPSUIS_RS06340	WP_074390237.1	phosphoenolpyruvate--protein phosphotransferase	ptsP	80364	71858	72867	97468	93691	113858	124056	148281
STREPSUIS_RS06345	WP_002936050.1	phosphocarrier protein HPr	0	677	823	1128	1083	625	687	525	750
STREPSUIS_RS06350	WP_024417512.1	NADP-dependent isocitrate dehydrogenase	icd	646	740	468	428	424	435	377	977
STREPSUIS_RS06355	WP_004299076.1	citrate synthase	0	2331	2545	1376	1594	1552	1836	1756	4025
STREPSUIS_RS06360	WP_044666684.1	aconitate hydratase AcnA	acnA	5155	5585	3518	3642	3844	4571	4924	9494
STREPSUIS_RS06365	WP_004299071.1	glutaredoxin-like protein NrdH	nrdH	225	265	447	316	238	389	263	378
STREPSUIS_RS06370	WP_074390236.1	class 1b ribonucleoside-diphosphate reductase subunit alpha	nrdE	86969	77724	93722	109986	102981	157758	152910	170310
STREPSUIS_RS06375	WP_074390235.1	hypothetical protein	0	15	8	19	32	14	23	33	26
STREPSUIS_RS06380	WP_024381416.1	class 1b ribonucleoside-diphosphate reductase subunit beta	nrdF	52275	45380	57421	68839	65056	100675	109201	105619
STREPSUIS_RS06385	WP_012027169.1	LacI family DNA-binding transcriptional regulator	0	2250	2375	1949	2503	2162	1947	1601	2478
STREPSUIS_RS06390	WP_024381417.1	heparinase II/III family protein	0	144	147	83	192	233	83	84	187
STREPSUIS_RS06395	#N/A	#N/A	#N/A	102	110	65	113	137	49	42	79
STREPSUIS_RS06405	#N/A	#N/A	#N/A	299	317	203	392	422	185	180	301
STREPSUIS_RS06410	WP_074390233.1	preprotein translocase subunit YajC	0	3	3	6	1	1	6	1	7
STREPSUIS_RS06415	WP_002936073.1	PTS system mannose/fructose/sorbose family transporter subunit IID	0	813	742	509	1009	1042	464	434	792
STREPSUIS_RS06420	WP_002936077.1	PTS mannose/fructose/sorbose/N-acetylgalactosamine transporter subunit IIC	0	385	428	251	531	561	215	248	430
STREPSUIS_RS06425	WP_074390232.1	PTS system mannose/fructose/N-acetylgalactosamine-transporter subunit IIB	0	218	184	158	312	310	119	94	209
STREPSUIS_RS06430	WP_074390231.1	glycoside hydrolase family 88 protein	0	447	421	255	442	428	232	239	375
STREPSUIS_RS06435	WP_012027178.1	PTS sugar transporter subunit IIA	0	13	19	13	16	13	12	14	18
STREPSUIS_RS06440	WP_074390230.1	bifunctional 4-hydroxy-2-oxoglutarate aldolase/2-dehydro-3-deoxy-phosphogluconate aldolase	0	100	79	63	99	91	41	15	61
STREPSUIS_RS06445	WP_012775576.1	sugar kinase	0	257	217	112	254	244	98	107	206
STREPSUIS_RS06450	WP_012028272.1	RpiB/LacA/LacB family sugar-phosphate isomerase	0	18	13	6	8	18	3	1	3
STREPSUIS_RS06455	WP_012027182.1	gluconate 5-dehydrogenase	0	130	139	102	164	145	84	81	142
STREPSUIS_RS06460	WP_074400593.1	IS110 family transposase	0	427	413	359	514	474	363	428	512
STREPSUIS_RS06465	WP_024405774.1	type II CAAX endopeptidase family protein	0	288	301	246	389	349	277	210	366
STREPSUIS_RS06470	WP_024405773.1	hypothetical protein	0	2	0	0	0	0	0	1	0
STREPSUIS_RS06475	WP_074388985.1	CPBP family intramembrane metalloprotease	0	8	14	12	3	3	3	0	8
STREPSUIS_RS06480	WP_009910094.1	hypothetical protein	0	0	0	0	0	0	0	0	0
STREPSUIS_RS06485	WP_074388984.1	DUF3169 family protein	0	179	183	113	194	215	144	114	170
STREPSUIS_RS06490	WP_009910096.1	helix-turn-helix transcriptional regulator	0	0	0	0	0	0	0	0	2
STREPSUIS_RS06495	WP_024405769.1	DUF3267 domain-containing protein	0	59	55	43	29	45	24	26	51
STREPSUIS_RS06500	WP_024405768.1	hypothetical protein	0	30	14	13	17	11	15	11	19
STREPSUIS_RS06505	WP_002938097.1	cytidine deaminase	0	192	210	193	208	163	203	137	226
STREPSUIS_RS06510	WP_024405767.1	alanine--tRNA ligase	alaS	5052	5713	4996	5633	4730	5456	5017	7771
STREPSUIS_RS06515	WP_023369835.1	LURP-one-related family protein	0	911	980	811	912	774	1004	923	1432
STREPSUIS_RS06520	WP_074390229.1	peptidylprolyl isomerase PrsA	prsA	5819	5978	4750	5685	4984	5129	4941	7508
STREPSUIS_RS06525	WP_074390279.1	O-methyltransferase	0	532	550	552	550	402	540	339	712
STREPSUIS_RS06530	WP_002938103.1	hypothetical protein	0	4635	4681	4929	5862	5151	5498	3612	5838
STREPSUIS_RS06535	WP_044758942.1	hypothetical protein	0	380	406	353	373	452	375	293	551
STREPSUIS_RS06540	WP_074390228.1	oligoendopeptidase F	pepF	8452	8642	6922	8647	8165	7588	7643	10900
STREPSUIS_RS06545	WP_024405765.1	competence protein CoiA family protein	0	13	15	9	13	7	8	4	20
STREPSUIS_RS06550	WP_024405764.1	methionine--tRNA ligase	metG	4073	4386	3883	4091	3678	4099	3233	5773
STREPSUIS_RS06555	WP_024405763.1	DUF1361 domain-containing protein	0	2040	1924	1758	2202	2142	2482	2635	3147
STREPSUIS_RS06560	WP_012027206.1	3-deoxy-7-phosphoheptulonate synthase	0	11647	10514	10694	13971	12971	15799	17263	19164
STREPSUIS_RS06565	WP_012027207.1	3-deoxy-7-phosphoheptulonate synthase	0	8879	7695	8601	10130	10161	12584	14349	16285
STREPSUIS_RS06570	WP_074390227.1	shikimate dehydrogenase	0	2529	2997	2383	2580	2481	2694	2293	3547
STREPSUIS_RS06575	WP_024405761.1	3-dehydroquinate synthase	aroB	2504	2584	2139	2332	2367	2672	2592	3888
STREPSUIS_RS06585	WP_024405760.1	ABC transporter ATP-binding protein	0	179	185	263	270	190	183	139	232
STREPSUIS_RS06590	WP_024405759.1	ABC transporter permease	0	1689	1616	2463	3124	2791	2950	2809	2843
STREPSUIS_RS06595	WP_074389755.1	ABC transporter substrate-binding protein	0	458	489	659	681	605	544	398	605
STREPSUIS_RS06600	WP_024405757.1	ABC transporter substrate-binding protein	0	298	328	303	339	266	242	182	340
STREPSUIS_RS06610	WP_024405756.1	tagatose-bisphosphate aldolase	lacD	556	584	496	574	482	408	354	666
STREPSUIS_RS06615	WP_024381443.1	N-acetylglucosamine-6-phosphate deacetylase	nagA	677	656	473	567	563	393	455	756
STREPSUIS_RS06620	WP_172046079.1	IS110 family transposase	0	0	0	0	0	0	0	0	1
STREPSUIS_RS06625	WP_002938966.1	YlbF/YmcA family competence regulator	0	785	843	957	836	751	901	670	879
STREPSUIS_RS06630	WP_024384372.1	prephenate dehydrogenase	0	1523	1580	1623	1422	1264	1476	1289	2042
STREPSUIS_RS06635	WP_004194717.1	chorismate synthase	aroC	5950	5921	5196	5160	4721	4603	4762	7995
STREPSUIS_RS06640	WP_012027218.1	type I 3-dehydroquinate dehydratase	aroD	2003	1906	2098	2387	2328	2525	2478	3156
STREPSUIS_RS06645	WP_004194720.1	class I SAM-dependent rRNA methyltransferase	0	1620	1646	1664	1625	1565	1656	1470	2256
STREPSUIS_RS06650	WP_012775195.1	LTA synthase family protein	0	8731	8021	7906	9519	9353	12294	13574	14190
STREPSUIS_RS06655	WP_012775196.1	pneumococcal-type histidine triad protein	0	2099	2280	2092	2535	2289	2538	2670	3385
STREPSUIS_RS06660	WP_012028296.1	50S ribosomal protein L20	rplT	148	170	169	140	155	75	82	200
STREPSUIS_RS06665	WP_012027223.1	50S ribosomal protein L35	rpmI	43	40	123	73	76	50	54	69
STREPSUIS_RS06670	WP_032497583.1	translation initiation factor IF-3	infC	10932	11458	9940	11071	11394	8773	7744	15276
STREPSUIS_RS06675	WP_002937055.1	(d)CMP kinase	cmk	746	813	763	733	705	501	465	919
STREPSUIS_RS06680	WP_024405755.1	LysM domain-containing protein	0	4074	4330	5183	5410	5168	4438	4032	5948
STREPSUIS_RS06685	WP_012775197.1	ferredoxin	0	7	8	5	12	12	8	18	5
STREPSUIS_RS06690	WP_012027226.1	EbsA family protein	0	4577	4385	4887	5587	5930	5308	5795	7222
STREPSUIS_RS06695	WP_012027227.1	glycosyltransferase	0	2230	2154	2421	2648	2478	3470	3203	3524
STREPSUIS_RS06700	WP_002937073.1	DUF2304 domain-containing protein	0	160	146	227	164	179	225	150	213
STREPSUIS_RS06705	WP_024382921.1	glycosyltransferase family 2 protein	0	640	755	717	717	669	841	720	1159
STREPSUIS_RS06710	WP_074400585.1	glycosyltransferase family 4 protein	0	6204	5931	6765	7319	7174	8861	10126	10609
STREPSUIS_RS06715	WP_226319156.1	glycosyltransferase	0	14314	13701	16025	17587	17235	22193	23319	24423
STREPSUIS_RS06720	WP_024405752.1	glycosyltransferase family 2 protein	0	751	801	822	923	723	995	895	1126
STREPSUIS_RS06725	WP_074389754.1	glycosyltransferase family 8 protein	0	2303	2564	2956	3151	2939	3814	2821	4001
STREPSUIS_RS06730	WP_074390028.1	DUF2142 domain-containing protein	0	4045	3524	4315	4481	4648	6513	8090	7951
STREPSUIS_RS06735	WP_024405749.1	lipopolysaccharide biosynthesis protein	0	4734	4540	4716	5550	5606	7429	6953	7768
STREPSUIS_RS06740	WP_226960404.1	rhamnan synthesis F family protein	0	6844	7009	7317	8347	8127	8933	9252	10770
STREPSUIS_RS06745	WP_074390029.1	ABC transporter ATP-binding protein	0	2052	2329	1941	1839	1792	1962	1746	2824
STREPSUIS_RS06750	WP_002937101.1	ABC transporter permease	0	2924	3030	2747	2993	3106	3596	3071	4406
STREPSUIS_RS06755	WP_074389022.1	glycosyltransferase family 2 protein	0	1657	1835	1702	1877	1732	1952	1568	2296
STREPSUIS_RS06760	WP_074389023.1	DUF1972 domain-containing protein	0	2693	2684	1893	1818	2194	1695	1786	3415
STREPSUIS_RS06765	WP_024403170.1	alkaline phosphatase family protein	0	4335	3974	5221	5805	5543	8833	9483	8882
STREPSUIS_RS06770	WP_074389025.1	glucosaminidase domain-containing protein	0	144	191	208	218	159	195	139	227
STREPSUIS_RS06775	WP_232049098.1	GBS Bsp-like repeat-containing protein	0	12938	13133	13742	14713	14566	16007	15879	21310
STREPSUIS_RS06780	WP_024405372.1	LPXTG cell wall anchor domain-containing protein	0	4985	5092	4788	5516	5070	5311	5161	7609
STREPSUIS_RS06785	WP_024405373.1	dTDP-4-dehydrorhamnose reductase	rfbD	2222	2252	2329	2503	2351	2604	2240	3264
STREPSUIS_RS06790	WP_002937117.1	dTDP-glucose 4,6-dehydratase	rfbB	12066	11607	11519	14368	13034	14906	14288	20360
STREPSUIS_RS06795	WP_002937118.1	hypothetical protein	0	1246	1189	1060	1286	1112	1175	902	1710
STREPSUIS_RS06800	WP_024405374.1	dTDP-4-dehydrorhamnose 3,5-epimerase family protein	0	1156	1176	1108	1222	1153	1148	1038	1604
STREPSUIS_RS06805	WP_002937121.1	glucose-1-phosphate thymidylyltransferase RfbA	rfbA	5433	5180	4060	4883	4736	4163	4546	7499
STREPSUIS_RS06810	WP_024405376.1	ZIP family metal transporter	0	334	402	267	230	292	262	194	398
STREPSUIS_RS06815	WP_023369775.1	Nif3-like dinuclear metal center hexameric protein	0	452	501	490	410	554	552	555	820
STREPSUIS_RS06820	WP_012775203.1	tRNA (adenine(22)-N(1))-methyltransferase TrmK	0	122	148	135	130	109	88	82	175
STREPSUIS_RS06825	WP_014735657.1	DnaD domain-containing protein	0	73	91	121	78	60	61	76	145
STREPSUIS_RS06830	WP_014637718.1	homoserine O-succinyltransferase	metA	7214	6897	7034	8680	8625	9954	10258	11810
STREPSUIS_RS06835	WP_024382572.1	adenine phosphoribosyltransferase	0	840	849	742	869	614	837	591	1034
STREPSUIS_RS06840	WP_024405377.1	DUF3114 domain-containing protein	0	711	833	685	773	643	665	618	1012
STREPSUIS_RS06845	WP_074389028.1	single-stranded-DNA-specific exonuclease RecJ	recJ	2375	2408	2108	2601	2395	2618	2760	3792
STREPSUIS_RS06850	WP_023369761.1	cardiolipin synthase	cls	975	951	1035	1161	1058	1210	1149	1457
STREPSUIS_RS06855	WP_074390032.1	M14 family zinc carboxypeptidase	0	654	654	894	910	851	1106	1299	1529
STREPSUIS_RS06860	WP_074392739.1	SDR family oxidoreductase	0	870	873	875	948	863	1100	968	1324
STREPSUIS_RS06865	WP_044671378.1	ribonuclease Z	rnz	2382	2209	2138	2571	2542	3073	3054	3735
STREPSUIS_RS06870	WP_023369753.1	hypothetical protein	0	554	580	477	511	491	460	443	767
STREPSUIS_RS06875	WP_023369751.1	GTPase HflX	hflX	1745	1754	1578	1856	1729	2207	1933	3004
STREPSUIS_RS06880	WP_023369749.1	tRNA (adenosine(37)-N6)-dimethylallyltransferase MiaA	miaA	232	277	177	163	180	164	127	292
STREPSUIS_RS06885	WP_012775205.1	DUF3042 family protein	0	14	6	6	7	9	4	11	4
STREPSUIS_RS06890	WP_023369747.1	MFS transporter	0	7938	7703	8821	9622	9339	14338	14257	15411
STREPSUIS_RS06895	WP_014637706.1	cobalamin-independent methionine synthase II family protein	0	650	857	1446	1394	1249	1485	1139	1423
STREPSUIS_RS06900	WP_023369745.1	PhoH family protein	0	2989	2858	2466	2875	2750	3492	3667	5429
STREPSUIS_RS06905	WP_023369743.1	YozE family protein	0	0	0	0	0	1	0	0	1
STREPSUIS_RS06910	WP_023369741.1	DUF1801 domain-containing protein	0	248	307	279	389	288	277	192	289
STREPSUIS_RS06915	WP_023369740.1	2-dehydropantoate 2-reductase	0	786	923	711	716	637	551	423	1004
STREPSUIS_RS06920	WP_009910197.1	RNA-binding virulence regulatory protein CvfB	cvfB	521	512	399	390	407	335	272	605
STREPSUIS_RS06925	WP_023369738.1	ribosome recycling factor	frr	1717	1479	1244	1578	1434	1704	1309	2626
STREPSUIS_RS06930	WP_015445263.1	UMP kinase	pyrH	2110	2037	1743	2300	2077	2500	2242	3317
STREPSUIS_RS06935	WP_074389031.1	polysaccharide biosynthesis protein	0	5619	5328	4948	5210	5502	6775	6167	9565
STREPSUIS_RS06945	WP_074389032.1	glutathione-dependent disulfide-bond oxidoreductase	yghU	937	1010	895	1091	952	1135	804	1272
STREPSUIS_RS06950	WP_074390035.1	hypothetical protein	0	15	15	23	29	13	17	21	27
STREPSUIS_RS06955	WP_004194879.1	50S ribosomal protein L1	rplA	2826	3299	2489	2923	2674	2523	2077	3847
STREPSUIS_RS06960	WP_002935890.1	50S ribosomal protein L11	rplK	6769	7912	7495	9297	8852	7716	7127	9848
STREPSUIS_RS06965	WP_074389033.1	DUF3397 domain-containing protein	0	214	182	224	277	175	546	271	369
STREPSUIS_RS06970	WP_009910215.1	VOC family protein	0	287	324	256	307	275	301	298	474
STREPSUIS_RS06975	WP_074390036.1	DNA translocase FtsK	0	3621	3279	3286	3753	3379	4604	5035	6237
STREPSUIS_RS06980	WP_074390037.1	glycoside hydrolase family 32 protein	0	216	272	168	178	249	123	112	256
STREPSUIS_RS06985	WP_074390038.1	ABC transporter substrate-binding protein	0	493	495	396	551	618	347	367	577
STREPSUIS_RS06990	WP_023369721.1	carbohydrate ABC transporter permease	0	196	221	195	258	223	164	139	221
STREPSUIS_RS06995	WP_002935882.1	ABC transporter permease subunit	0	96	92	71	108	112	79	85	126
STREPSUIS_RS07000	WP_002935880.1	LacI family DNA-binding transcriptional regulator	0	319	275	231	211	228	154	134	344
STREPSUIS_RS07005	WP_013730254.1	hypothetical protein	0	5	15	8	9	5	3	0	12
STREPSUIS_RS07010	WP_002935876.1	glyoxalase/bleomycin resistance/extradiol dioxygenase family protein	0	4	7	12	5	5	1	1	7
STREPSUIS_RS07015	WP_024385641.1	DUF2500 domain-containing protein	0	86	89	58	75	76	75	32	77
STREPSUIS_RS07020	WP_024399914.1	peptidylprolyl isomerase	0	679	645	728	681	673	804	791	954
STREPSUIS_RS07025	WP_044691982.1	peptide chain release factor 3	0	1284	1362	1203	1412	1272	1424	1288	2296
STREPSUIS_RS07030	WP_024385644.1	cation-translocating P-type ATPase	0	6017	5252	4975	6055	5964	6972	7127	8956
STREPSUIS_RS07035	WP_024382541.1	TIGR02206 family membrane protein	0	816	742	757	951	870	1346	824	1421
STREPSUIS_RS07040	WP_024386539.1	transposase	0	1	2	5	0	2	0	1	2
STREPSUIS_RS07045	WP_074390184.1	IS3 family transposase	0	14	18	16	12	9	22	22	18
STREPSUIS_RS07050	WP_074390099.1	UDP-N-acetylmuramoyl-tripeptide--D-alanyl-D-alanine ligase	0	2160	2143	1428	1774	1833	1512	1629	2912
STREPSUIS_RS07055	WP_023369702.1	OsmC family protein	0	9	9	0	5	4	5	1	4
STREPSUIS_RS07060	WP_023369700.1	D-alanine--D-alanine ligase	0	3730	3909	3114	3741	3391	3511	3349	5351
STREPSUIS_RS07065	WP_002935848.1	recombination mediator RecR	recR	1183	1260	1000	1195	985	1041	942	1648
STREPSUIS_RS07070	WP_024405652.1	penicillin-binding protein PBP2B	pbp2b	4726	4627	4402	5145	4869	5785	5504	7536
STREPSUIS_RS07075	0	ATP-binding cassette domain-containing protein	0	68	55	34	62	55	50	36	81
STREPSUIS_RS07080	WP_023369694.1	MBL fold metallo-hydrolase	0	1653	1552	1417	1489	1463	1674	1856	2348
STREPSUIS_RS07085	WP_024405653.1	cell wall metabolism sensor histidine kinase VicK	vicK	4401	4573	4005	5257	4618	5245	5168	6588
STREPSUIS_RS07090	WP_002935840.1	response regulator YycF	yycF	1262	1321	839	1122	994	910	1010	1510
STREPSUIS_RS07095	WP_002935839.1	amino acid ABC transporter ATP-binding protein	0	12029	12149	7789	9906	10256	11829	13891	23493
STREPSUIS_RS07100	WP_023369690.1	transporter substrate-binding domain-containing protein	0	11255	11728	7904	9493	9910	12483	14442	22005
STREPSUIS_RS07105	WP_015646621.1	amino acid ABC transporter permease	0	3422	3867	2497	2842	2681	3367	3321	6526
STREPSUIS_RS07110	WP_074400590.1	amino acid ABC transporter permease	0	8243	9514	5670	6920	7416	9438	9265	16914
STREPSUIS_RS07115	WP_074389733.1	threonine--tRNA ligase	thrS	3100	3558	2843	3114	3258	2908	2911	4515
STREPSUIS_RS07120	#N/A	#N/A	#N/A	70	89	86	91	81	65	54	96
STREPSUIS_RS07125	WP_013730246.1	hypothetical protein	0	346	327	433	400	297	390	344	447
STREPSUIS_RS07130	WP_074390100.1	glycosyltransferase family 4 protein	0	3868	4187	3476	3932	3587	3669	3317	5302
STREPSUIS_RS07135	WP_014637671.1	glycosyltransferase	0	1224	1256	1019	1153	977	843	919	1542
STREPSUIS_RS07140	WP_156688697.1	LPXTG cell wall anchor domain-containing protein	0	3845	4106	4279	4708	4596	4347	4014	5720
STREPSUIS_RS07145	WP_004298830.1	catabolite control protein A	ccpA	15898	16187	13041	14951	14953	12937	11771	20094
STREPSUIS_RS07150	WP_012027315.1	Xaa-Pro peptidase family protein	0	3017	2858	2776	3317	3166	4248	3984	5337
STREPSUIS_RS07155	WP_012027316.1	tRNA guanosine(34) transglycosylase Tgt	tgt	2036	2023	1765	2175	1898	2320	1965	3199
STREPSUIS_RS07160	WP_074390102.1	DUF975 family protein	0	1215	1199	1213	1197	1272	1330	1235	1744
STREPSUIS_RS07165	WP_012027318.1	CoA-binding protein	0	65	86	80	76	66	71	73	114
STREPSUIS_RS07170	WP_232049099.1	glucose-6-phosphate isomerase	0	985	1127	1224	1406	1190	1071	1013	1428
STREPSUIS_RS07175	WP_074389335.1	DNA polymerase I	polA	9387	9144	9178	11369	10639	12135	12698	15200
STREPSUIS_RS07180	WP_014636651.1	hypothetical protein	0	1391	1251	1262	1486	1369	1786	1614	2157
STREPSUIS_RS07185	WP_012775222.1	FtsX-like permease family protein	0	1650	1645	1467	1535	1487	1276	1422	2063
STREPSUIS_RS07190	WP_012027323.1	ABC transporter ATP-binding protein	0	441	500	474	495	413	383	321	598
STREPSUIS_RS07195	WP_012775223.1	hypothetical protein	0	6	10	5	9	4	5	1	7
STREPSUIS_RS07200	WP_074390103.1	thiol peroxidase	tpx	122	139	161	113	120	83	50	135
STREPSUIS_RS07205	WP_074389726.1	heavy metal translocating P-type ATPase	0	2042	1926	1194	1471	1707	893	956	1888
STREPSUIS_RS07210	WP_012028341.1	C69 family dipeptidase	0	1724	1593	1699	2052	1994	1757	1779	2188
STREPSUIS_RS07215	WP_012775226.1	SAM-dependent methyltransferase TehB	tehB	112	184	124	133	127	117	94	163
STREPSUIS_RS07220	WP_074390104.1	alcohol dehydrogenase catalytic domain-containing protein	0	142	174	197	161	152	162	136	246
STREPSUIS_RS07225	WP_012027332.1	SsrA-binding protein SmpB	smpB	189	185	121	110	118	76	94	214
STREPSUIS_RS07230	WP_012027333.1	ribonuclease R	rnr	3865	4016	2444	3037	3132	2292	2233	4623
STREPSUIS_RS07235	WP_012027334.1	preprotein translocase subunit SecG	secG	328	380	282	256	317	271	225	435
STREPSUIS_RS07240	WP_012775228.1	50S ribosomal protein L33	rpmG	0	1	1	0	2	4	4	1
STREPSUIS_RS07245	WP_012028343.1	multidrug efflux MFS transporter	0	337	388	332	304	320	245	246	479
STREPSUIS_RS07250	WP_074393258.1	dephospho-CoA kinase	coaE	12	7	23	5	10	11	17	23
STREPSUIS_RS07255	WP_012775229.1	DNA-formamidopyrimidine glycosylase	mutM	865	746	669	743	876	685	896	1197
STREPSUIS_RS07260	WP_002935752.1	GTPase Era	era	1722	2009	1642	1995	1600	1335	1168	2232
STREPSUIS_RS07265	WP_012027339.1	diacylglycerol kinase family protein	0	142	117	95	91	93	77	61	110
STREPSUIS_RS07270	WP_074389153.1	rRNA maturation RNase YbeY	ybeY	103	91	64	65	72	46	47	93
STREPSUIS_RS07275	WP_074390107.1	MurR/RpiR family transcriptional regulator	0	510	476	494	679	624	865	818	966
STREPSUIS_RS07280	WP_074390108.1	PTS transporter subunit EIIC	0	44	38	44	33	28	34	42	43
STREPSUIS_RS07285	WP_024405662.1	N-acetylmannosamine-6-phosphate 2-epimerase	0	6	8	7	3	3	3	11	7
STREPSUIS_RS07290	WP_012027344.1	cholesterol-dependent cytolysin suilysin	sly	6591	5992	6763	7562	6753	9176	9203	10008
STREPSUIS_RS07295	WP_012027345.1	HAD family hydrolase	0	219	209	174	227	205	193	207	264
STREPSUIS_RS07300	WP_012027346.1	ABC transporter ATP-binding protein	0	709	653	631	768	726	667	607	804
STREPSUIS_RS07305	WP_012028347.1	ABC transporter ATP-binding protein	0	1396	1394	1384	1508	1404	1271	1072	1728
STREPSUIS_RS07315	WP_012775230.1	ferrous iron transport protein A	0	676	601	814	871	694	1034	765	1199
STREPSUIS_RS07320	WP_074390109.1	ferrous iron transport protein B	feoB	7236	6224	9780	10089	9180	17297	15053	16002
STREPSUIS_RS07325	WP_085461704.1	FeoB-associated Cys-rich membrane protein	0	8	10	12	6	13	12	9	17
STREPSUIS_RS07330	WP_024383899.1	permease-like cell division protein FtsX	ftsX	2370	2820	2178	2196	2194	2638	1909	3427
STREPSUIS_RS07335	WP_014735589.1	cell division ATP-binding protein FtsE	ftsE	1178	1287	743	859	850	813	754	1701
STREPSUIS_RS07340	WP_105155068.1	peptide chain release factor 2	prfB	1625	1933	1166	1205	1202	1292	1283	2203
STREPSUIS_RS07345	WP_024383901.1	tRNA epoxyqueuosine(34) reductase QueG	queG	1291	1607	1010	1330	1182	1504	1472	2214
STREPSUIS_RS07350	WP_015646579.1	VanZ family protein	0	33	47	32	30	33	42	20	70
STREPSUIS_RS07355	WP_004298733.1	TM2 domain-containing protein	0	151	164	83	144	104	119	106	133
STREPSUIS_RS07360	WP_014636456.1	hypothetical protein	0	2	8	5	6	6	7	9	13
STREPSUIS_RS07365	WP_014636052.1	hypothetical protein	0	11	4	25	23	5	13	16	15
STREPSUIS_RS07370	WP_023369626.1	cation-translocating P-type ATPase	0	10446	10567	10037	12156	12139	10903	11198	15695
STREPSUIS_RS07375	WP_011922083.1	DUF1934 domain-containing protein	0	402	355	393	443	443	552	444	696
STREPSUIS_RS07380	WP_014637620.1	sulfite exporter TauE/SafE family protein	0	293	302	376	346	353	320	318	379
STREPSUIS_RS07385	WP_074390110.1	HD domain-containing protein	0	3902	4086	3866	4586	4535	5645	5358	7084
STREPSUIS_RS07390	WP_024405665.1	sugar-phosphatase	yidA	3551	3557	3712	4167	3926	5045	5217	6367
STREPSUIS_RS07395	WP_004298713.1	triose-phosphate isomerase	tpiA	5351	5163	4567	4798	4643	4749	4192	6776
STREPSUIS_RS07400	WP_012775011.1	elongation factor Tu	tuf	135023	141567	136698	165578	154824	175222	162272	235254
STREPSUIS_RS07405	WP_074389172.1	anti-sigma factor	0	289	273	243	328	303	314	284	334
STREPSUIS_RS07410	WP_044762630.1	sigma-70 family RNA polymerase sigma factor	0	4	10	2	7	3	3	2	3
STREPSUIS_RS07415	WP_023369616.1	phosphoenolpyruvate carboxylase	ppc	26459	28190	24789	28818	26656	32606	31805	41372
STREPSUIS_RS07420	WP_002938463.1	FtsW/RodA/SpoVE family cell cycle protein	0	1443	1483	909	1040	1002	1045	880	1965
STREPSUIS_RS07425	WP_074390111.1	DUF4430 domain-containing protein	0	8	10	24	10	8	19	4	10
STREPSUIS_RS07430	WP_024382472.1	hypothetical protein	0	150	227	99	152	142	174	116	232
STREPSUIS_RS07435	WP_011922073.1	glycoside hydrolase family 25 protein	0	2591	2417	2741	3141	3114	4059	4115	4816
STREPSUIS_RS07440	WP_074390112.1	energy-coupled thiamine transporter ThiT	thiT	1302	1153	2341	1853	1679	2638	2377	2435
STREPSUIS_RS07445	WP_024378096.1	DUF368 domain-containing protein	0	1547	1463	1392	1580	1529	1821	1664	2433
STREPSUIS_RS07450	WP_002938479.1	aminoacyl-tRNA deacylase	0	209	162	250	204	169	176	168	271
STREPSUIS_RS07455	WP_002938482.1	histidine phosphatase family protein	0	457	518	379	408	434	460	410	695
STREPSUIS_RS07460	WP_024405668.1	lysine--tRNA ligase	lysS	10705	10260	11438	12230	11833	14903	14489	19724
STREPSUIS_RS07465	0	LLM class flavin-dependent oxidoreductase	0	56	72	51	93	54	63	65	79
STREPSUIS_RS07470	WP_004194760.1	ABC transporter permease	0	7852	8212	6900	7089	6598	7293	6725	11349
STREPSUIS_RS07475	WP_004194759.1	ABC transporter ATP-binding protein	0	5550	5666	4397	5173	4653	4756	4426	7576
STREPSUIS_RS07480	WP_024393155.1	efflux RND transporter periplasmic adaptor subunit	0	5844	5583	5098	5255	4842	5869	4918	8537
STREPSUIS_RS07485	WP_074390113.1	glutathione-disulfide reductase	gorA	2912	2887	2698	3215	2913	3015	2688	4406
STREPSUIS_RS07490	WP_074390114.1	cyclase family protein	0	80	98	75	79	80	79	65	98
STREPSUIS_RS07495	WP_074390115.1	biotin transporter BioY	0	10716	9251	10856	12944	13815	16018	18800	18913
STREPSUIS_RS07500	0	alpha-amylase family glycosyl hydrolase	0	67	64	86	96	90	89	76	136
STREPSUIS_RS07505	WP_024393150.1	ABC transporter permease subunit	0	20	31	37	53	49	47	38	53
STREPSUIS_RS07510	WP_074400591.1	sugar ABC transporter permease	0	28	20	30	53	29	45	28	47
STREPSUIS_RS07515	WP_074390117.1	extracellular solute-binding protein	0	59	54	74	74	65	89	55	98
STREPSUIS_RS07520	WP_013730216.1	glycoside hydrolase family 13 protein	0	40	40	52	46	48	32	41	54
STREPSUIS_RS07525	WP_023369586.1	LacI family DNA-binding transcriptional regulator	0	2723	2286	3576	4324	4193	5958	5836	5480
STREPSUIS_RS07530	WP_044679035.1	InlB B-repeat-containing protein	0	78	63	44	66	59	40	57	54
STREPSUIS_RS07535	WP_024378560.1	IS200/IS605 family transposase	tnpA	0	1	2	0	0	3	0	1
STREPSUIS_RS07540	WP_004194749.1	YdbC family protein	0	22	28	43	37	33	18	14	23
STREPSUIS_RS07545	WP_014735563.1	hypothetical protein	0	10	19	16	6	5	13	7	6
STREPSUIS_RS07550	WP_015646557.1	U32 family peptidase	0	1004	907	798	1043	930	1067	1050	1508
STREPSUIS_RS07555	WP_002942891.1	U32 family peptidase	0	350	328	393	472	405	477	417	505
STREPSUIS_RS07560	WP_074389970.1	DUF3270 domain-containing protein	0	146	155	144	166	202	198	269	299
STREPSUIS_RS07565	WP_002938688.1	MerR family transcriptional regulator	0	3	10	10	9	4	3	3	10
STREPSUIS_RS07570	0	phage tail protein	0	1	2	4	0	1	1	0	1
STREPSUIS_RS07575	WP_022540576.1	class C sortase	0	23	34	43	39	38	33	32	48
STREPSUIS_RS07580	0	IS5/IS1182 family transposase	0	218	172	195	269	296	282	449	386
STREPSUIS_RS07585	WP_024417621.1	hypothetical protein	0	19	20	23	21	22	23	21	25
STREPSUIS_RS07590	WP_171840853.1	signal peptidase I	lepB	11	12	6	12	5	8	7	10
STREPSUIS_RS07595	WP_002938694.1	hypothetical protein	0	5	10	2	3	3	2	2	6
STREPSUIS_RS07605	WP_015646548.1	bifunctional methylenetetrahydrofolate dehydrogenase/methenyltetrahydrofolate cyclohydrolase	0	603	634	666	677	508	719	583	949
STREPSUIS_RS07610	WP_014637571.1	amino acid ABC transporter ATP-binding protein	0	826	1091	1115	1234	1028	770	584	1004
STREPSUIS_RS07615	WP_002938702.1	amino acid ABC transporter permease	0	1982	1997	2045	2408	2402	1987	1742	2927
STREPSUIS_RS07620	WP_002938704.1	DUF1797 family protein	0	13	14	21	13	6	13	3	18
STREPSUIS_RS07625	WP_015646546.1	ATP-dependent Clp protease ATP-binding subunit	0	2929	2990	2369	3188	2870	2251	2461	3753
STREPSUIS_RS07630	WP_002938708.1	NUDIX hydrolase	0	83	93	80	68	67	44	32	107
STREPSUIS_RS07635	WP_002938710.1	DUF1827 family protein	0	740	785	813	931	741	543	437	737
STREPSUIS_RS07640	WP_024405615.1	isoleucine--tRNA ligase	ileS	12303	12758	11514	13980	12942	13510	13648	18375
STREPSUIS_RS07645	WP_024405616.1	GNAT family N-acetyltransferase	0	249	291	251	235	232	162	171	268
STREPSUIS_RS07650	WP_011922043.1	DivIVA domain-containing protein	0	12793	12469	12560	15091	13576	13666	13885	18434
STREPSUIS_RS07655	WP_074389050.1	YlmH/Sll1252 family protein	0	9151	8871	7789	9666	9350	9328	9788	13185
STREPSUIS_RS07660	WP_011922041.1	YggT family protein	0	14	11	27	20	19	15	18	31
STREPSUIS_RS07665	WP_014637565.1	cell division protein SepF	sepF	521	545	543	526	580	462	430	712
STREPSUIS_RS07670	WP_024405618.1	YggS family pyridoxal phosphate-dependent enzyme	0	5362	5859	5769	6742	5679	5830	5082	7260
STREPSUIS_RS07675	WP_002943037.1	cell division protein FtsZ	ftsZ	11742	13113	8643	9494	9056	7862	7850	14533
STREPSUIS_RS07680	WP_012774997.1	cell division protein FtsA	ftsA	15651	15323	13732	15848	14856	14338	14021	21714
STREPSUIS_RS07685	WP_024405620.1	FtsQ-type POTRA domain-containing protein	0	2363	2126	2301	2370	2363	2606	2933	3586
STREPSUIS_RS07690	WP_032500924.1	UDP-N-acetylglucosamine--N-acetylmuramyl-(pentapeptide) pyrophosphoryl-undecaprenol N-acetylglucosamine transferase	0	653	816	567	673	556	580	477	902
STREPSUIS_RS07695	WP_074389969.1	UDP-N-acetylmuramoyl-L-alanine--D-glutamate ligase	murD	1214	1245	881	977	1017	875	969	1576
STREPSUIS_RS07700	WP_002943024.1	DUF3165 family protein	0	43	34	57	34	48	30	30	41
STREPSUIS_RS07705	WP_002943010.1	translational GTPase TypA	typA	7009	7252	7457	9095	7822	10378	9589	12766
STREPSUIS_RS07710	WP_011922684.1	aspartate--ammonia ligase	asnA	806	880	629	678	595	534	421	1078
STREPSUIS_RS07715	WP_024405624.1	MmcQ/YjbR family DNA-binding protein	0	306	304	243	261	221	186	169	334
STREPSUIS_RS07720	WP_024399523.1	XRE family transcriptional regulator	0	1939	1790	2370	2534	2404	2368	2727	2917
STREPSUIS_RS07725	WP_024405625.1	hypothetical protein	0	384	379	466	479	496	413	384	518
STREPSUIS_RS07730	WP_232049100.1	DEAD/DEAH box helicase family protein	0	761	721	1061	1265	921	883	948	1077
STREPSUIS_RS07735	WP_024405469.1	Fic family protein	0	766	800	835	1036	842	944	807	1059
STREPSUIS_RS07740	WP_024405468.1	MAE_28990/MAE_18760 family HEPN-like nuclease	0	4310	3637	4627	6350	5391	6853	6578	6726
STREPSUIS_RS07745	WP_024405467.1	DUF262 domain-containing protein	0	2951	3036	3032	3151	2899	2653	2665	3762
STREPSUIS_RS07750	WP_024405466.1	DNA cytosine methyltransferase	0	1478	1550	1559	1946	1686	1938	1851	2263
STREPSUIS_RS07755	WP_024405465.1	valine--tRNA ligase	0	1933	2028	1576	1665	1552	1378	1217	2334
STREPSUIS_RS07760	WP_074389053.1	shikimate kinase	0	195	199	180	203	181	189	163	242
STREPSUIS_RS07765	WP_024405464.1	VOC family protein	0	494	472	425	522	404	409	416	595
STREPSUIS_RS07770	WP_024405463.1	helix-hairpin-helix domain-containing protein	0	292	382	316	349	277	341	204	463
STREPSUIS_RS07775	WP_024405462.1	DUF1912 family protein	0	1	2	1	1	2	5	0	1
STREPSUIS_RS07780	WP_024405461.1	galactose mutarotase	0	212	216	165	212	199	160	112	289
STREPSUIS_RS07785	WP_004194089.1	PTS sugar transporter subunit IIA	0	26	45	19	28	27	4	6	19
STREPSUIS_RS07790	WP_012774989.1	PTS system mannose/fructose/sorbose family transporter subunit IID	0	356	329	192	360	388	187	184	395
STREPSUIS_RS07795	WP_024378992.1	PTS mannose/fructose/sorbose/N-acetylgalactosamine transporter subunit IIC	0	923	927	691	1243	1133	731	701	1129
STREPSUIS_RS07800	WP_004194095.1	PTS sugar transporter subunit IIB	0	44	46	26	44	31	27	15	35
STREPSUIS_RS07805	WP_024405460.1	beta-galactosidase	0	1352	1508	1017	1445	1608	1009	910	1587
STREPSUIS_RS07810	WP_004194099.1	GntR family transcriptional regulator	0	3924	3954	4297	5059	4626	4831	4558	5637
STREPSUIS_RS07815	WP_012774988.1	GntR family transcriptional regulator	0	380	473	459	652	464	756	399	606
STREPSUIS_RS07820	WP_004194104.1	DUF960 domain-containing protein	0	10	16	25	25	20	14	6	24
STREPSUIS_RS07825	WP_004194106.1	DUF402 domain-containing protein	0	1569	1488	1103	1453	1170	1703	1176	1882
STREPSUIS_RS07830	WP_012774987.1	recombination regulator RecX	recX	57	57	60	55	65	34	45	94
STREPSUIS_RS07835	WP_012775501.1	23S rRNA (uracil(1939)-C(5))-methyltransferase RlmD	rlmD	1349	1270	1359	1523	1398	1397	1289	1920
STREPSUIS_RS07840	#N/A	#N/A	#N/A	0	1	1	0	2	0	0	1
STREPSUIS_RS07910	WP_004194117.1	ribosome-associated translation inhibitor RaiA	raiA	4695	4860	4962	6013	3347	4589	2259	2955
STREPSUIS_RS07915	WP_024382697.1	ComF family protein	0	80	80	116	122	126	157	159	144
STREPSUIS_RS07920	WP_074389963.1	DEAD/DEAH box helicase	0	205	181	171	194	181	204	241	277
STREPSUIS_RS07925	WP_171840851.1	YigZ family protein	0	24	34	26	27	27	19	30	28
STREPSUIS_RS07930	WP_074389961.1	cysteine synthase A	cysK	2455	2517	1507	1785	1685	2298	1638	3163
STREPSUIS_RS07935	WP_024394815.1	S1 RNA-binding domain-containing protein	0	181	190	228	253	223	194	180	260
STREPSUIS_RS07940	WP_074389960.1	Cof-type HAD-IIB family hydrolase	0	6281	6411	6040	6841	6298	6091	5810	8486
STREPSUIS_RS07945	WP_024394813.1	response regulator transcription factor	0	1011	1020	996	1018	975	1001	842	1394
STREPSUIS_RS07950	WP_074389959.1	sensor histidine kinase	0	2522	2559	2032	2242	2307	2650	2540	3820
STREPSUIS_RS07955	WP_223375661.1	cell wall-active antibiotics response protein LiaF	liaF	1914	1756	1972	2166	2140	2464	2351	2697
STREPSUIS_RS07960	WP_004194142.1	Stk1 family PASTA domain-containing Ser/Thr kinase	pknB	17158	16773	16157	19440	18838	20314	19932	25683
STREPSUIS_RS07965	WP_004194145.1	Stp1/IreP family PP2C-type Ser/Thr phosphatase	0	2421	2551	1867	2029	2129	1661	1532	2921
STREPSUIS_RS07970	WP_074389958.1	16S rRNA (cytosine(967)-C(5))-methyltransferase RsmB	rsmB	3933	4051	3058	2922	3118	2564	2595	4424
STREPSUIS_RS07975	WP_011921989.1	methionyl-tRNA formyltransferase	fmt	930	1001	425	375	497	271	350	1043
STREPSUIS_RS07980	WP_012774982.1	primosomal protein N'	0	3301	3642	3167	3614	3351	3613	3088	4980
STREPSUIS_RS07985	WP_004194153.1	DNA-directed RNA polymerase subunit omega	rpoZ	8	14	12	13	6	5	6	22
STREPSUIS_RS07990	WP_012774981.1	guanylate kinase	gmk	18	7	10	8	21	17	11	39
STREPSUIS_RS07995	WP_011921986.1	ribonuclease Y	0	2400	2829	2116	2375	1983	1751	1518	2990
STREPSUIS_RS08000	WP_004194159.1	S-ribosylhomocysteine lyase	0	112	150	127	163	122	117	115	167
STREPSUIS_RS08005	WP_011921984.1	cell division site-positioning protein MapZ family protein	0	5348	5888	4663	5936	5743	5663	5153	7627
STREPSUIS_RS08010	WP_011921983.1	class I SAM-dependent RNA methyltransferase	0	4210	4209	3715	4300	4197	4326	4473	6191
STREPSUIS_RS08020	WP_004194167.1	cell division regulator GpsB	gpsB	4078	4105	4075	4952	4048	6060	4408	6025
STREPSUIS_RS08025	WP_004194171.1	DUF1273 domain-containing protein	0	71	100	60	86	65	74	66	98
STREPSUIS_RS08030	WP_004194173.1	Holliday junction resolvase RecU	recU	5976	5332	5346	6593	6441	8026	8011	9936
STREPSUIS_RS08035	WP_014636231.1	penicillin-binding protein PBP1A	pbp1a	23529	23528	22218	27264	26222	28342	31733	37446
STREPSUIS_RS08040	WP_011921980.1	16S rRNA (guanine(527)-N(7))-methyltransferase RsmG	rsmG	3374	3213	3782	4608	4105	5514	5742	5721
STREPSUIS_RS08045	WP_004195223.1	cold-shock protein	0	121	163	114	95	76	78	51	120
STREPSUIS_RS08050	WP_074389957.1	energy-coupling factor transporter transmembrane component T	0	684	720	864	994	908	1179	866	1184
STREPSUIS_RS08055	WP_024406016.1	ABC transporter ATP-binding protein	0	405	420	460	383	318	383	286	572
STREPSUIS_RS08060	WP_024406015.1	lactoylglutathione lyase	0	1	1	0	3	1	1	1	3
STREPSUIS_RS08065	WP_009909407.1	rhodanese-related sulfurtransferase	0	4256	5385	3838	4833	4509	3513	2980	5152
STREPSUIS_RS08070	WP_024403006.1	hypothetical protein	0	580	679	667	700	612	503	416	617
STREPSUIS_RS08075	WP_024403007.1	ECF-type riboflavin transporter substrate-binding protein	0	107	155	78	80	86	57	59	139
STREPSUIS_RS08080	WP_004194192.1	S-adenosyl-l-methionine hydroxide adenosyltransferase family protein	0	487	535	354	503	448	401	329	614
STREPSUIS_RS08085	WP_074389956.1	YebC/PmpR family DNA-binding transcriptional regulator	0	74	62	80	71	63	80	51	110
STREPSUIS_RS08090	WP_004194196.1	PadR family transcriptional regulator	0	10	14	18	20	2	21	12	11
STREPSUIS_RS08095	WP_011922666.1	DUF2812 domain-containing protein	0	121	80	109	103	117	130	96	131
STREPSUIS_RS08100	WP_074389955.1	PTS transporter subunit IIBC	0	725	753	679	748	844	729	648	926
STREPSUIS_RS08105	WP_024406014.1	endonuclease/exonuclease/phosphatase family protein	0	92	112	91	88	117	102	77	142
STREPSUIS_RS08110	WP_004194205.1	UTRA domain-containing protein	0	1177	1301	1457	1456	1328	1269	1028	1554
STREPSUIS_RS08115	WP_024406013.1	glycogen/starch/alpha-glucan family phosphorylase	glgP	2680	2559	2441	3717	3721	2628	2988	3657
STREPSUIS_RS08120	WP_011922661.1	4-alpha-glucanotransferase	malQ	913	809	735	1037	934	684	650	1112
STREPSUIS_RS08125	WP_074389953.1	ATP-dependent Clp protease ATP-binding subunit	0	3075	2893	1692	3200	3372	1679	2125	3533
STREPSUIS_RS08130	WP_024394801.1	peptide deformylase	0	25	29	11	5	7	41	39	46
STREPSUIS_RS08135	WP_024406011.1	peptidoglycan bridge formation glycyltransferase FemA/FemB family protein	0	1005	1382	166	24	31	2114	2479	2310
STREPSUIS_RS08140	WP_024406010.1	peptidoglycan bridge formation glycyltransferase FemA/FemB family protein	0	943	1296	143	15	26	1113	1190	1843
STREPSUIS_RS08145	WP_172046079.1	IS110 family transposase	0	0	3	1	4	3	1	1	3
STREPSUIS_RS08150	WP_024405603.1	MerR family transcriptional regulator	0	329	376	295	280	291	267	231	458
STREPSUIS_RS08155	0	ion transporter	0	289	270	325	338	338	342	243	372
STREPSUIS_RS08160	WP_024405602.1	nucleotidyltransferase	0	192	199	157	165	164	125	112	219
STREPSUIS_RS08165	WP_024405601.1	class I SAM-dependent methyltransferase	0	124	156	131	134	128	113	90	154
STREPSUIS_RS08170	WP_002935140.1	ribosome silencing factor	rsfS	38	34	18	10	19	16	14	44
STREPSUIS_RS08175	WP_171840866.1	isochorismatase family protein	0	976	1056	753	799	733	647	544	1226
STREPSUIS_RS08180	WP_074389364.1	bis(5'-nucleosyl)-tetraphosphatase (symmetrical) YqeK	yqeK	461	540	328	378	277	282	226	534
STREPSUIS_RS08185	WP_004195296.1	nicotinate-nucleotide adenylyltransferase	0	298	336	296	205	277	235	241	426
STREPSUIS_RS08190	WP_024379048.1	ribosome assembly RNA-binding protein YhbY	yhbY	1631	1564	1516	1661	1769	1625	1535	2169
STREPSUIS_RS08200	WP_024405596.1	ribosome biogenesis GTPase YqeH	yqeH	5531	5635	4792	5490	5314	5361	4938	7949
STREPSUIS_RS08205	WP_002935150.1	YqeG family HAD IIIA-type phosphatase	0	759	769	554	523	546	481	501	855
STREPSUIS_RS08210	WP_024405595.1	hypothetical protein	0	6	10	6	4	3	4	6	9
STREPSUIS_RS08215	WP_024405594.1	copper homeostasis protein CutC	0	37	40	28	12	37	31	25	41
STREPSUIS_RS08220	WP_172046079.1	IS110 family transposase	0	0	2	10	0	3	2	1	1
STREPSUIS_RS08225	WP_232049101.1	ABC transporter ATPase	0	10	26	12	14	8	17	9	28
STREPSUIS_RS08230	WP_044691955.1	phospho-N-acetylmuramoyl-pentapeptide-transferase	mraY	717	820	799	773	593	788	629	1091
STREPSUIS_RS08235	WP_024405960.1	penicillin-binding protein PBP2X	pbp2X	15870	15789	15046	16355	16457	18608	19867	26375
STREPSUIS_RS08240	WP_012027653.1	cell division protein FtsL	ftsL	99	120	130	131	96	111	79	128
STREPSUIS_RS08245	WP_074390053.1	16S rRNA (cytosine(1402)-N(4))-methyltransferase RsmH	rsmH	2971	3259	2725	2857	2801	3357	3339	4535
STREPSUIS_RS08250	WP_002942681.1	helix-turn-helix transcriptional regulator	0	238	258	249	305	271	300	164	322
STREPSUIS_RS08255	WP_024405958.1	DUF3278 domain-containing protein	0	784	700	633	898	942	816	779	1133
STREPSUIS_RS08260	WP_074390052.1	hypothetical protein	0	3	1	3	4	1	3	6	6
STREPSUIS_RS08265	WP_232049102.1	DUF3278 domain-containing protein	0	1759	1822	1447	1747	1702	1478	1370	2489
STREPSUIS_RS08270	WP_226319144.1	hypothetical protein	0	82	102	114	158	134	125	104	135
STREPSUIS_RS08275	WP_012027660.1	hypothetical protein	0	53	56	114	102	83	61	89	92
STREPSUIS_RS08280	WP_012775307.1	NusG domain II-containing protein	0	898	807	877	980	1018	1072	817	1194
STREPSUIS_RS08285	WP_024393880.1	1,4-dihydroxy-2-naphthoate polyprenyltransferase	menA	194	241	222	238	238	252	228	311
STREPSUIS_RS08290	WP_024405956.1	FAD:protein FMN transferase	0	112	160	135	136	95	79	92	180
STREPSUIS_RS08295	WP_024381920.1	FMN-binding protein	0	223	238	244	288	192	264	171	233
STREPSUIS_RS08300	WP_024405955.1	polyprenyl synthetase family protein	0	1004	1034	1002	982	915	1129	979	1744
STREPSUIS_RS08305	WP_074389735.1	NAD(P)/FAD-dependent oxidoreductase	0	3198	3011	2731	2847	2879	3145	3060	4770
STREPSUIS_RS08310	WP_012027668.1	Gx transporter family protein	0	112	149	115	95	126	89	121	156
STREPSUIS_RS08320	WP_002938011.1	potassium transporter Trk	0	6477	5940	5999	6795	7100	8694	8448	9957
STREPSUIS_RS08325	WP_002938014.1	TrkA family potassium uptake protein	0	10820	8942	12134	13964	13988	19615	18169	20325
STREPSUIS_RS08330	WP_012775674.1	MATE family efflux transporter	0	1638	1446	1535	1659	1753	2324	2471	2936
STREPSUIS_RS08335	WP_012775312.1	hypothetical protein	0	5	6	0	2	3	5	6	8
STREPSUIS_RS08340	WP_002939394.1	DUF896 family protein	0	5	5	1	5	5	1	7	6
STREPSUIS_RS08345	WP_012027672.1	glycine--tRNA ligase subunit beta	glyS	4062	4380	3507	3929	3754	4420	4612	6783
STREPSUIS_RS08350	WP_002939388.1	glycine--tRNA ligase subunit alpha	glyQ	313	410	270	273	266	366	335	551
STREPSUIS_RS08355	WP_012027674.1	DUF1398 family protein	0	353	447	280	258	320	252	279	465
STREPSUIS_RS08360	WP_012027675.1	B3/4 domain-containing protein	0	550	625	624	601	537	503	456	782
STREPSUIS_RS08365	WP_012027676.1	ABC transporter permease	0	65	91	133	117	123	126	104	131
STREPSUIS_RS08370	WP_012775313.1	methionine ABC transporter ATP-binding protein	0	596	641	940	821	821	834	989	1225
STREPSUIS_RS08375	WP_024405950.1	M20/M25/M40 family metallo-hydrolase	0	858	911	1111	1398	1108	1539	1293	1578
STREPSUIS_RS08380	WP_012028456.1	MetQ/NlpA family ABC transporter substrate-binding protein	0	1229	1178	2130	2406	1945	2742	2553	2316
STREPSUIS_RS08385	WP_074390051.1	gamma-glutamyl-gamma-aminobutyrate hydrolase family protein	0	591	630	288	301	392	312	297	613
STREPSUIS_RS08390	WP_024417755.1	5-methyltetrahydropteroyltriglutamate--homocysteine S-methyltransferase	metE	694	657	1341	1588	1422	2057	1661	1683
STREPSUIS_RS08395	WP_024412215.1	methylenetetrahydrofolate reductase [NAD(P)H]	metF	368	325	792	917	811	1152	966	753
STREPSUIS_RS08400	WP_074390050.1	NCS2 family permease	0	6758	6864	5441	6459	6313	10019	14325	11606
STREPSUIS_RS08405	WP_012775314.1	Cof-type HAD-IIB family hydrolase	0	2351	2230	2422	2584	2278	2598	2574	3225
STREPSUIS_RS08410	WP_024378560.1	IS200/IS605 family transposase	tnpA	20	28	15	30	25	36	25	32
STREPSUIS_RS08415	WP_012775315.1	PTS sugar transporter subunit IIB	0	16674	16395	14421	17079	15686	17458	15031	24487
STREPSUIS_RS08420	WP_024417758.1	PTS mannose/fructose/sorbose transporter subunit IIC	0	12130	12859	11059	16671	14642	17776	15948	19432
STREPSUIS_RS08425	WP_009910689.1	PTS system mannose/fructose/sorbose family transporter subunit IID	0	18186	18297	18545	22145	20596	23940	23518	27471
STREPSUIS_RS08430	WP_012027688.1	DUF956 family protein	0	1051	970	1065	1050	1042	1289	1101	1419
STREPSUIS_RS08435	WP_012775316.1	serine--tRNA ligase	serS	2015	2087	1717	2076	1767	1890	1911	3010
STREPSUIS_RS08440	WP_012775679.1	type I restriction-modification system subunit M	0	1609	1411	1458	1542	1465	1457	1552	2195
STREPSUIS_RS08445	WP_024405947.1	restriction endonuclease subunit S	0	222	275	315	257	259	311	255	398
STREPSUIS_RS08450	WP_024405946.1	HsdR family type I site-specific deoxyribonuclease	0	1488	1540	1404	1723	1696	1559	1490	2082
STREPSUIS_RS08455	WP_029693240.1	restriction endonuclease subunit S	0	49	47	70	85	60	60	50	75
STREPSUIS_RS08460	WP_012028462.1	site-specific integrase	0	480	464	632	712	673	840	968	825
STREPSUIS_RS08465	#N/A	#N/A	#N/A	98	108	125	174	132	166	133	164
STREPSUIS_RS08470	#N/A	#N/A	#N/A	12	10	7	7	10	6	2	11
STREPSUIS_RS08475	WP_012027700.1	hypothetical protein	0	95	110	53	62	62	29	19	79
STREPSUIS_RS08480	WP_002938864.1	GNAT family N-acetyltransferase	0	72	87	84	88	63	51	52	83
STREPSUIS_RS08485	WP_012027703.1	acetyl-CoA carboxylase carboxyl transferase subunit alpha	0	258	293	126	117	163	71	85	216
STREPSUIS_RS08490	WP_012028463.1	acetyl-CoA carboxylase, carboxyltransferase subunit beta	accD	2743	2891	1848	2172	2348	1324	1389	3007
STREPSUIS_RS08495	WP_024417763.1	acetyl-CoA carboxylase biotin carboxylase subunit	0	7162	7300	4405	5655	6249	3743	4158	8903
STREPSUIS_RS08500	WP_009910704.1	3-hydroxyacyl-ACP dehydratase FabZ	fabZ	531	711	343	376	407	209	244	551
STREPSUIS_RS08505	WP_002938872.1	acetyl-CoA carboxylase biotin carboxyl carrier protein	accB	17	12	12	11	14	6	7	36
STREPSUIS_RS08510	WP_012027709.1	beta-ketoacyl-ACP synthase II	fabF	11707	12890	7619	8661	9279	5614	5488	11844
STREPSUIS_RS08515	WP_012027710.1	3-oxoacyl-[acyl-carrier-protein] reductase	fabG	880	1089	601	464	536	328	277	991
STREPSUIS_RS08520	WP_012775318.1	ACP S-malonyltransferase	fabD	13498	14913	9048	10838	10958	8289	7744	16605
STREPSUIS_RS08525	WP_002938889.1	enoyl-[acyl-carrier-protein] reductase FabK	fabK	1603	1968	1251	1182	1233	722	638	1624
STREPSUIS_RS08530	WP_002938891.1	acyl carrier protein	0	263	345	230	226	152	152	80	185
STREPSUIS_RS08535	WP_024405941.1	ketoacyl-ACP synthase III	0	16580	18231	11479	12715	12795	9225	9323	17789
STREPSUIS_RS08540	WP_012775319.1	MarR family transcriptional regulator	0	1975	2450	1969	2366	1979	1685	1132	2241
STREPSUIS_RS08545	WP_012027714.1	enoyl-CoA hydratase	0	971	1080	931	984	912	760	693	1197
STREPSUIS_RS08550	WP_074390060.1	HAD family phosphatase	0	430	463	330	392	389	373	396	605
STREPSUIS_RS08555	WP_002942489.1	aspartate kinase	0	2675	2562	2343	2499	2491	2744	3045	4654
STREPSUIS_RS08565	WP_012027717.1	alanine racemase	alr	5958	5736	5963	7460	6830	8310	7654	9417
STREPSUIS_RS08570	WP_012027718.1	holo-ACP synthase	acpS	15	23	22	14	18	15	4	20
STREPSUIS_RS08575	WP_002938259.1	preprotein translocase subunit SecA	secA	25204	23614	23463	26971	26172	29626	30718	39456
STREPSUIS_RS08580	WP_074390061.1	ribonuclease	0	1722	1769	1849	2109	1919	1865	1924	2437
STREPSUIS_RS08585	WP_002938265.1	ROK family protein	0	822	968	703	870	719	692	584	1023
STREPSUIS_RS08590	WP_024417772.1	sucrose-specific PTS transporter subunit IIBC	0	13298	12687	13452	17210	16969	13478	13337	17075
STREPSUIS_RS08595	WP_024394957.1	sucrose-6-phosphate hydrolase	0	5261	4597	4642	5615	5046	4686	4999	6668
STREPSUIS_RS08600	WP_074390062.1	LacI family DNA-binding transcriptional regulator	0	1938	2112	1867	2192	1987	1734	1386	2272
STREPSUIS_RS08605	WP_002938276.1	transcription antitermination factor NusB	nusB	670	705	805	750	616	698	564	833
STREPSUIS_RS08610	WP_002942446.1	Asp23/Gls24 family envelope stress response protein	0	1099	1266	1152	1179	963	1184	766	1456
STREPSUIS_RS08615	WP_002942436.1	elongation factor P	efp	11599	10229	11191	15032	12577	18440	17323	19441
STREPSUIS_RS08620	WP_024417774.1	Xaa-Pro peptidase family protein	0	839	840	516	651	589	564	436	930
STREPSUIS_RS08625	WP_024417775.1	excinuclease ABC subunit UvrA	uvrA	579	589	483	566	629	498	443	680
STREPSUIS_RS08630	WP_002939248.1	magnesium transporter CorA family protein	0	1613	1642	1716	2167	1857	2360	1972	2827
STREPSUIS_RS08635	WP_012027735.1	DUF1129 domain-containing protein	0	1652	1647	1520	1852	1709	2130	1705	2811
STREPSUIS_RS08640	WP_002939250.1	30S ribosomal protein S18	rpsR	33	78	92	66	47	74	41	95
STREPSUIS_RS08645	WP_024417776.1	single-stranded DNA-binding protein	0	2183	2586	2315	2942	1857	2374	1355	2484
STREPSUIS_RS08650	WP_002942403.1	30S ribosomal protein S6	rpsF	151	173	225	177	138	179	83	171
STREPSUIS_RS08655	WP_014736331.1	lipoate--protein ligase	0	3349	3307	3192	3936	3432	2971	2728	4161
STREPSUIS_RS08660	WP_024417777.1	6-phospho-beta-glucosidase	0	552	470	563	596	593	641	587	826
STREPSUIS_RS08665	WP_002937724.1	histidine phosphatase family protein	0	37	43	44	45	43	58	48	49
STREPSUIS_RS08670	WP_013730535.1	6-phospho-beta-glucosidase	0	499	431	432	442	400	346	368	577
STREPSUIS_RS08675	WP_024394951.1	PTS cellobiose transporter subunit IIC	celB	626	527	610	595	574	577	397	704
STREPSUIS_RS08680	WP_013730537.1	hypothetical protein	0	328	270	327	387	367	345	301	375
STREPSUIS_RS08685	WP_002937728.1	PTS cellobiose transporter subunit IIA	0	10	13	11	21	12	13	4	11
STREPSUIS_RS08690	WP_013730538.1	BglG family transcription antiterminator	0	1828	1531	1844	1859	1584	1912	1633	1979
STREPSUIS_RS08695	WP_002937730.1	PTS cellobiose transporter subunit IIB	0	50	34	76	56	38	60	37	48
STREPSUIS_RS08700	WP_013730539.1	hypothetical protein	0	75	97	129	119	78	115	53	69
STREPSUIS_RS08705	WP_002937732.1	SemiSWEET transporter	0	8	2	9	3	7	5	4	9
STREPSUIS_RS08710	WP_013730540.1	6-phospho-beta-glucosidase	0	1041	805	936	1090	1032	1340	1029	1547
STREPSUIS_RS08715	WP_013730541.1	VOC family protein	0	30	45	37	61	65	74	62	47
STREPSUIS_RS08720	WP_024417584.1	family 1 glycosylhydrolase	0	1799	1615	1572	1699	1980	1564	2227	2563
STREPSUIS_RS08725	WP_043032975.1	AraC family transcriptional regulator	0	2224	1936	1996	2232	2338	2538	2638	3266
STREPSUIS_RS08730	WP_013730544.1	putative quinol monooxygenase	0	463	463	432	509	542	628	503	704
STREPSUIS_RS08735	WP_024417587.1	beta-glucoside-specific PTS transporter subunit IIABC	0	42771	41250	35137	48082	45982	41995	41590	51713
STREPSUIS_RS08740	WP_013730546.1	PRD domain-containing protein	0	1003	913	690	807	767	605	549	1018
STREPSUIS_RS08745	WP_024417588.1	HAD family hydrolase	0	17	34	24	15	28	6	8	36
STREPSUIS_RS08750	WP_024417589.1	dihydrolipoyl dehydrogenase	lpdA	3036	4668	2465	3168	3224	1685	1666	3795
STREPSUIS_RS08755	WP_074390063.1	dihydrolipoamide acetyltransferase	0	5972	7576	4332	5143	5198	2867	3070	5848
STREPSUIS_RS08760	WP_002942393.1	alpha-ketoacid dehydrogenase subunit beta	0	3395	3599	2374	2438	2488	1457	1635	3569
STREPSUIS_RS08765	WP_012775325.1	thiamine pyrophosphate-dependent dehydrogenase E1 component subunit alpha	0	6980	6568	4737	5104	5796	3090	4224	7372
STREPSUIS_RS08770	WP_024381962.1	trimeric intracellular cation channel family protein	0	273	343	268	395	356	292	273	376
STREPSUIS_RS08775	WP_024417592.1	carbohydrate-binding domain-containing protein	0	53	36	52	53	51	41	34	51
STREPSUIS_RS08780	WP_024417593.1	hypothetical protein	0	190	177	176	215	226	180	120	229
STREPSUIS_RS08785	#N/A	#N/A	#N/A	15	25	22	30	16	14	12	19
STREPSUIS_RS08790	WP_002942382.1	30S ribosome-binding factor RbfA	rbfA	879	977	1149	1397	1153	1032	653	1108
STREPSUIS_RS08795	WP_074390064.1	translation initiation factor IF-2	infB	15332	17799	15830	17727	17353	13346	11754	21117
STREPSUIS_RS08800	WP_002942377.1	YlxQ-related RNA-binding protein	0	7	8	9	4	0	2	5	10
STREPSUIS_RS08805	WP_002942375.1	YlxR family protein	0	2	1	3	3	9	0	1	8
STREPSUIS_RS08810	WP_013730553.1	transcription termination factor NusA	nusA	5692	5938	5656	6014	5991	5053	4239	8355
STREPSUIS_RS08815	WP_002942369.1	ribosome maturation factor RimP	rimP	1407	1451	1172	1844	1584	1251	981	1934
STREPSUIS_RS08820	WP_002939002.1	tRNA (guanosine(46)-N7)-methyltransferase TrmB	trmB	1768	1675	1410	1382	1391	1543	1172	2144
STREPSUIS_RS08825	WP_013730554.1	phosphotransferase family protein	0	1836	1764	1444	1682	1504	1591	1476	2353
STREPSUIS_RS08830	WP_013730555.1	ABC transporter permease	0	649	702	495	460	469	502	457	863
STREPSUIS_RS08835	WP_002939204.1	ABC transporter ATP-binding protein	0	166	171	119	127	141	106	84	171
STREPSUIS_RS08840	WP_002939203.1	HIT family protein	0	1634	1608	1602	1924	1585	1980	1451	2333
STREPSUIS_RS08845	WP_002939199.1	hypothetical protein	0	29	46	68	61	62	49	54	72
STREPSUIS_RS08850	WP_044666811.1	LCP family protein	0	5532	5675	4952	5303	5031	5012	4945	7531
STREPSUIS_RS08855	WP_002939196.1	GNAT family N-acetyltransferase	0	256	249	138	128	194	142	112	268
STREPSUIS_RS08860	WP_002939195.1	tRNA (adenosine(37)-N6)-threonylcarbamoyltransferase complex ATPase subunit type 1 TsaE	tsaE	53	72	48	42	29	41	21	54
STREPSUIS_RS08865	WP_074400592.1	DAK2 domain-containing protein	0	6346	7006	4933	5353	5006	4980	4355	8579
STREPSUIS_RS08870	WP_002939192.1	Asp23/Gls24 family envelope stress response protein	0	385	509	455	391	379	289	315	456
STREPSUIS_RS08875	WP_173018634.1	IS110 family transposase	0	21	18	18	21	17	38	34	31
STREPSUIS_RS08880	WP_002938141.1	ABC transporter permease	0	4140	4161	3853	3626	4015	4194	3715	5850
STREPSUIS_RS08885	WP_002938143.1	ABC transporter permease	0	15529	14583	16170	19325	18738	23263	23098	27270
STREPSUIS_RS08890	WP_002938145.1	ATP-binding cassette domain-containing protein	0	18975	17844	21772	27424	25949	33542	35460	35696
STREPSUIS_RS08895	WP_009910778.1	ABC transporter ATP-binding protein	0	6909	6820	6071	5936	6571	6083	5653	10156
STREPSUIS_RS08900	WP_074390015.1	oligopeptide ABC transporter substrate-binding protein	0	71304	72751	62952	74782	73150	61084	66338	90697
STREPSUIS_RS08905	WP_074400581.1	D-alanyl-D-alanine carboxypeptidase PBP3	pbp3	1257	1158	1393	1691	1452	2298	2030	2353
STREPSUIS_RS08910	WP_074390013.1	Fe-S cluster assembly protein SufB	sufB	9505	10132	9089	11961	12856	11296	12709	16344
STREPSUIS_RS08915	WP_012775691.1	SUF system NifU family Fe-S cluster assembly protein	0	955	1162	883	916	925	671	669	1105
STREPSUIS_RS08920	WP_012027766.1	cysteine desulfurase	0	2309	2873	1785	2090	2130	1618	1525	3157
STREPSUIS_RS08925	WP_012775333.1	Fe-S cluster assembly protein SufD	sufD	1927	1887	1462	1828	1700	1309	1355	2599
STREPSUIS_RS08930	WP_002938165.1	Fe-S cluster assembly ATPase SufC	sufC	1959	2188	1425	1649	1873	1401	1560	2528
STREPSUIS_RS08935	WP_012027769.1	MraY family glycosyltransferase	0	664	687	717	715	628	746	548	1052
STREPSUIS_RS08940	WP_012775334.1	adaptor protein MecA	mecA	321	340	306	292	275	259	206	413
STREPSUIS_RS08945	WP_012027770.1	undecaprenyl-diphosphate phosphatase	0	771	750	617	691	611	837	530	1115
STREPSUIS_RS08950	WP_024405930.1	ABC transporter substrate-binding protein/permease	0	5167	5452	5335	6072	5926	6136	5528	8079
STREPSUIS_RS08955	WP_024389055.1	amino acid ABC transporter ATP-binding protein	0	746	744	781	655	768	780	659	1154
STREPSUIS_RS08960	WP_009910800.1	hypothetical protein	0	259	360	393	327	281	233	151	273
STREPSUIS_RS08965	WP_012027774.1	SPFH domain-containing protein	0	24617	24365	27388	33154	29776	30929	31403	40522
STREPSUIS_RS08970	WP_002937416.1	threonine ammonia-lyase IlvA	ilvA	17062	17944	17538	19737	18364	17104	16204	24249
STREPSUIS_RS08975	WP_024405928.1	ketol-acid reductoisomerase	ilvC	38907	41285	39493	46330	42330	45197	44932	63229
STREPSUIS_RS08980	WP_009910805.1	acetolactate synthase small subunit	ilvN	38112	37605	40383	51088	45543	63127	53732	75208
STREPSUIS_RS08985	WP_012775336.1	acetolactate synthase large subunit	0	89890	85016	85972	106816	100206	136435	136665	170320
STREPSUIS_RS08990	WP_014917313.1	bifunctional glycosyltransferase family 2/GtrA family protein	0	11	3	9	9	1	7	13	16
STREPSUIS_RS08995	WP_012027778.1	phosphodiester glycosidase family protein	0	9	1	3	3	4	10	3	7
STREPSUIS_RS09000	WP_012775337.1	hypothetical protein	0	1	0	2	3	0	2	4	4
STREPSUIS_RS09005	WP_002937428.1	dihydroxy-acid dehydratase	ilvD	9415	9768	8126	9422	8655	9665	8206	14155
STREPSUIS_RS09010	WP_012027779.1	DUF6176 family protein	0	107	133	115	114	121	114	65	173
STREPSUIS_RS09015	WP_012027780.1	metal-sulfur cluster assembly factor	0	205	279	212	219	207	259	138	293
STREPSUIS_RS09020	#N/A	#N/A	#N/A	242	220	211	250	243	314	343	352
STREPSUIS_RS09025	WP_024405914.1	PIN-like domain-containing protein	0	778	738	777	909	846	1050	1238	1249
STREPSUIS_RS09030	WP_013851450.1	hypothetical protein	0	869	699	767	1282	934	1125	1038	1004
STREPSUIS_RS09035	WP_024405913.1	hypothetical protein	0	207	154	208	346	192	252	110	203
STREPSUIS_RS09040	WP_024405912.1	FtsK/SpoIIIE domain-containing protein	0	114	102	97	127	128	105	90	112
STREPSUIS_RS09045	WP_024405911.1	hypothetical protein	0	16	17	25	15	14	27	12	13
STREPSUIS_RS09050	WP_013851447.1	hypothetical protein	0	14	13	19	21	15	16	12	7
STREPSUIS_RS09055	WP_024395353.1	Rep protein	0	84	82	113	114	74	145	76	69
STREPSUIS_RS09060	WP_024405909.1	helix-turn-helix domain-containing protein	0	0	0	0	1	0	0	0	0
STREPSUIS_RS09065	WP_074390009.1	site-specific integrase	0	1383	1227	1426	1564	1608	1762	1762	1976
STREPSUIS_RS09070	WP_074393251.1	DEAD/DEAH box helicase family protein	0	4801	4321	6291	7055	6487	9046	9224	8630
STREPSUIS_RS09075	WP_024405926.1	putative DNA binding domain-containing protein	0	918	954	1047	1114	936	1045	854	1268
STREPSUIS_RS09080	WP_024405925.1	type I restriction endonuclease subunit R	0	4623	4747	4875	5073	5010	5696	6282	7418
STREPSUIS_RS09085	WP_024405924.1	TIR domain-containing protein	0	189	241	270	289	257	278	210	253
STREPSUIS_RS09090	WP_024405923.1	DUF6430 domain-containing protein	0	670	662	750	825	821	871	859	1038
STREPSUIS_RS09115	WP_024405918.1	class I SAM-dependent DNA methyltransferase	0	1047	1199	1056	1011	1096	1032	1011	1459
STREPSUIS_RS09120	WP_024405917.1	hypothetical protein	0	0	0	0	0	3	0	0	2
STREPSUIS_RS09125	WP_024405916.1	transposase	0	2	4	0	5	0	2	0	0
STREPSUIS_RS09130	WP_000158582.1	DUF5962 family protein	0	0	2	4	1	0	2	0	0
STREPSUIS_RS09135	WP_024405915.1	phage replisome organizer N-terminal domain-containing protein	0	33	38	36	32	35	32	19	39
STREPSUIS_RS09140	WP_001287945.1	hypothetical protein	0	68	60	103	101	111	110	122	124
STREPSUIS_RS09145	WP_003046517.1	helix-turn-helix transcriptional regulator	0	509	408	403	516	553	459	516	606
STREPSUIS_RS09150	WP_074389692.1	site-specific integrase	0	1600	1547	1635	2089	1936	2069	2173	2542
STREPSUIS_RS09155	WP_002942223.1	30S ribosomal protein S9	rpsI	491	516	599	666	542	551	370	739
STREPSUIS_RS09160	WP_002876943.1	50S ribosomal protein L13	rplM	9525	10025	9905	11766	11968	10833	9266	16907
STREPSUIS_RS09165	WP_012028496.1	DegV family protein	0	800	950	739	807	683	650	587	1102
STREPSUIS_RS09170	WP_012027786.1	NYN domain-containing protein	0	21	24	21	19	17	22	11	36
STREPSUIS_RS09175	WP_012027787.1	23S rRNA (guanosine(2251)-2'-O)-methyltransferase RlmB	rlmB	1392	1409	1112	1403	1400	1507	1339	2089
STREPSUIS_RS09180	WP_012775338.1	PASTA domain-containing protein	0	542	674	421	592	530	532	443	739
STREPSUIS_RS09185	WP_012027789.1	DUF1761 domain-containing protein	0	44	33	22	53	56	35	50	55
STREPSUIS_RS09190	WP_012027790.1	aromatic acid exporter family protein	0	1454	1390	1463	1428	1442	1768	1770	2408
STREPSUIS_RS09195	WP_226314408.1	hypothetical protein	0	3	9	10	2	2	3	3	7
STREPSUIS_RS09200	WP_012775339.1	sn-glycerol-3-phosphate ABC transporter ATP-binding protein UgpC	ugpC	20940	22512	16593	23590	22909	15124	13194	24128
STREPSUIS_RS09205	WP_074390008.1	helix-turn-helix domain-containing protein	0	1247	1379	1338	1628	1512	1703	1542	2195
STREPSUIS_RS09210	WP_014736392.1	response regulator transcription factor	0	1001	996	1058	1206	1046	1120	879	1306
STREPSUIS_RS09215	WP_074400583.1	sensor histidine kinase	0	809	802	892	1041	1048	1110	1107	1231
STREPSUIS_RS09220	WP_012028504.1	DUF624 domain-containing protein	0	107	109	110	105	97	104	87	133
STREPSUIS_RS09225	WP_156688692.1	IS110 family transposase	0	87	79	91	104	108	144	112	182
STREPSUIS_RS09230	WP_014638653.1	ABC transporter substrate-binding protein	0	116	106	123	62	100	159	198	333
STREPSUIS_RS09235	WP_012027800.1	carbohydrate ABC transporter permease	0	152	161	116	169	183	440	346	487
STREPSUIS_RS09240	WP_012775341.1	sugar ABC transporter permease	0	186	159	172	140	121	528	386	470
STREPSUIS_RS09245	WP_171840859.1	beta-N-acetylhexosaminidase	0	6	18	6	17	14	10	17	34
STREPSUIS_RS09250	WP_014736397.1	ROK family protein	0	9	11	2	6	11	9	6	14
STREPSUIS_RS09255	WP_014736398.1	alpha-mannosidase	0	27	49	17	26	22	30	46	65
STREPSUIS_RS09260	WP_074390006.1	glycoside hydrolase family 125 protein	0	7	15	11	10	7	15	3	24
STREPSUIS_RS09270	WP_074390005.1	GH92 family glycosyl hydrolase	0	626	444	385	486	396	699	510	988
STREPSUIS_RS09275	WP_074390004.1	bacterial Ig-like domain-containing protein	0	79	103	82	81	76	58	73	136
STREPSUIS_RS09280	WP_023371566.1	Mini-ribonuclease 3	0	74	125	109	83	84	93	65	106
STREPSUIS_RS09285	WP_074390003.1	cysteine--tRNA ligase	cysS	1130	1279	1065	1007	999	871	728	1649
STREPSUIS_RS09295	WP_074390001.1	nucleoside phosphorylase	0	397	540	328	283	359	293	252	523
STREPSUIS_RS09300	WP_015647409.1	serine O-acetyltransferase	cysE	185	161	156	92	114	86	89	197
STREPSUIS_RS09305	WP_074390000.1	polyribonucleotide nucleotidyltransferase	pnp	10842	11300	9445	11043	10092	11010	10370	16018
STREPSUIS_RS09310	WP_002938849.1	30S ribosomal protein S15	rpsO	4142	4664	6487	7772	5488	7656	4397	6054
STREPSUIS_RS09315	WP_002938850.1	ABC transporter ATP-binding protein	0	1260	1244	1711	1725	1717	1371	1262	1713
STREPSUIS_RS09320	WP_225585638.1	hypothetical protein	0	3258	3068	4667	5197	5128	6325	6817	5508
STREPSUIS_RS09325	WP_002938853.1	hypothetical protein	0	1230	1199	1293	1620	1613	1792	1517	1837
STREPSUIS_RS09335	WP_024378560.1	IS200/IS605 family transposase	tnpA	1	6	3	2	3	6	5	5
STREPSUIS_RS09340	WP_002938352.1	NCS2 family nucleobase:cation symporter	0	3664	3761	1030	1474	1473	1268	1164	3225
STREPSUIS_RS09345	WP_074388996.1	hypothetical protein	0	5	12	6	2	8	3	9	11
STREPSUIS_RS09350	WP_074388995.1	helix-turn-helix transcriptional regulator	0	0	0	0	0	0	0	0	4
STREPSUIS_RS09355	WP_044758680.1	hypothetical protein	0	66	94	69	75	62	50	59	110
STREPSUIS_RS09360	WP_044677858.1	pseudouridine synthase	0	250	252	237	294	256	221	195	364
STREPSUIS_RS09365	WP_226319177.1	GNAT family N-acetyltransferase	0	34	52	56	54	58	48	28	61
STREPSUIS_RS09370	#N/A	#N/A	#N/A	0	0	0	0	0	0	0	1
STREPSUIS_RS09375	WP_009910852.1	MFS transporter	0	374	319	275	277	310	232	229	428
STREPSUIS_RS09380	WP_002938371.1	peptide deformylase	def	1361	1532	1376	1631	1527	1641	1489	2048
STREPSUIS_RS09385	WP_024383324.1	Sua5/YciO/YrdC/YwlC family protein	0	1585	1869	1330	1886	1929	1412	1319	2561
STREPSUIS_RS09390	WP_044668871.1	3-isopropylmalate dehydratase small subunit	leuD	48	69	38	31	35	22	20	43
STREPSUIS_RS09395	WP_074390021.1	3-isopropylmalate dehydratase large subunit	leuC	986	1233	923	1120	1078	782	688	1461
STREPSUIS_RS09400	WP_074390022.1	3-isopropylmalate dehydrogenase	leuB	1027	1199	702	947	866	501	598	1273
STREPSUIS_RS09405	WP_023371615.1	2-isopropylmalate synthase	0	1014	1172	703	855	793	526	480	1239
STREPSUIS_RS09410	WP_012775350.1	GlsB/YeaQ/YmgE family stress response membrane protein	0	18	13	13	13	9	12	14	11
STREPSUIS_RS09415	WP_074390023.1	aminopeptidase	0	2671	2930	2198	2583	2207	1813	1696	3354
STREPSUIS_RS09420	WP_012775695.1	nitroreductase family protein	0	497	531	518	541	467	544	519	822
STREPSUIS_RS09425	WP_012027837.1	LemA family protein	0	377	390	328	324	331	261	304	487
STREPSUIS_RS09430	WP_012027838.1	PolC-type DNA polymerase III	0	4724	4437	4404	5243	4784	5810	5236	7896
STREPSUIS_RS09435	WP_009910866.1	DhaKLM operon coactivator DhaQ	dhaQ	144	189	149	121	88	76	69	132
STREPSUIS_RS09440	WP_024405897.1	dihydroxyacetone kinase transcriptional activator DhaS	dhaS	810	867	869	874	745	752	542	874
STREPSUIS_RS09445	WP_024405896.1	dihydroxyacetone kinase subunit DhaK	dhaK	6856	7251	5948	6305	5375	4333	3113	7262
STREPSUIS_RS09450	WP_002938759.1	dihydroxyacetone kinase subunit DhaL	dhaL	1976	2152	1451	1442	1416	1029	960	2030
STREPSUIS_RS09455	WP_024403233.1	dihydroxyacetone kinase phosphoryl donor subunit DhaM	dhaM	272	375	394	405	295	221	182	326
STREPSUIS_RS09460	WP_074390024.1	aquaporin family protein	0	3440	3402	3259	3657	3390	2688	2510	4599
STREPSUIS_RS09465	WP_074390025.1	proline--tRNA ligase	0	4829	5108	3449	4124	3747	3968	3703	6791
STREPSUIS_RS09470	WP_012027845.1	M50 family metallopeptidase	0	5578	5618	4798	5255	5192	5023	5115	8089
STREPSUIS_RS09475	WP_012027846.1	phosphatidate cytidylyltransferase	0	234	255	219	265	230	228	168	340
STREPSUIS_RS09480	WP_012775352.1	isoprenyl transferase	0	246	221	173	147	151	132	157	266
STREPSUIS_RS09485	WP_024386126.1	preprotein translocase subunit YajC	yajC	449	431	572	501	336	506	285	387
STREPSUIS_RS09490	WP_074390026.1	adenylosuccinate synthase	0	5186	4970	4223	5349	4839	5484	5554	8335
STREPSUIS_RS09495	WP_074390027.1	bifunctional glutamate--cysteine ligase GshA/glutathione synthetase GshB	gshAB	2079	2082	1651	1949	1833	2221	2282	3240
STREPSUIS_RS09500	WP_173018635.1	IS110 family transposase	0	80	71	63	78	72	62	69	92
STREPSUIS_RS09505	WP_232049104.1	LPXTG cell wall anchor domain-containing protein	0	7800	7131	6992	7045	6812	9625	11662	12843
STREPSUIS_RS09510	WP_074390075.1	Hsp33 family molecular chaperone HslO	hslO	229	251	168	164	196	181	150	323
STREPSUIS_RS09515	WP_074390076.1	tRNA dihydrouridine synthase DusB	dusB	348	394	321	368	277	278	211	532
STREPSUIS_RS09520	WP_024388245.1	hypothetical protein	0	2411	2533	2813	2939	2418	3343	2831	3316
STREPSUIS_RS09525	WP_024388244.1	hypothetical protein	0	114	111	134	115	87	106	126	171
STREPSUIS_RS09530	WP_024416526.1	hypothetical protein	0	4212	4424	3742	3798	2929	3647	2800	4688
STREPSUIS_RS09535	WP_074390077.1	adenylyltransferase/cytidyltransferase family protein	0	353	429	245	214	221	204	172	388
STREPSUIS_RS09540	WP_074390078.1	ATP-dependent Clp protease ATP-binding subunit	0	3993	4283	3108	3474	3362	3258	2949	5036
STREPSUIS_RS09545	WP_074390079.1	CtsR family transcriptional regulator	0	168	157	95	99	88	69	70	162
STREPSUIS_RS09550	WP_044756248.1	thioredoxin domain-containing protein	0	62	51	30	23	36	37	44	97
STREPSUIS_RS09555	WP_002937816.1	translation elongation factor Ts	tsf	9341	9411	8691	10371	9162	9998	8364	12581
STREPSUIS_RS09560	WP_024383300.1	30S ribosomal protein S2	rpsB	13868	14476	12901	15850	14053	13544	12551	19474
STREPSUIS_RS09570	WP_074390080.1	S8 family serine peptidase	0	123297	113119	140054	150502	129111	152124	153480	184282
STREPSUIS_RS09575	WP_002940254.1	transcription termination/antitermination protein NusG	nusG	118	105	127	176	76	158	75	132
STREPSUIS_RS09580	WP_002940255.1	preprotein translocase subunit SecE	secE	1	1	1	2	0	0	1	2
STREPSUIS_RS09585	WP_002940258.1	50S ribosomal protein L33	rpmG	1	0	2	1	0	0	1	1
STREPSUIS_RS09590	WP_074389077.1	penicillin-binding protein PBP2A	pbp2a	3124	3198	2402	2791	2519	2736	2165	4004
STREPSUIS_RS09595	WP_014736452.1	NAD(P)/FAD-dependent oxidoreductase	0	2160	2213	2324	2718	2472	3433	3488	4250
STREPSUIS_RS09600	WP_074389078.1	RluA family pseudouridine synthase	0	1587	1723	1635	1804	1628	2161	2090	2865
STREPSUIS_RS09605	WP_044759976.1	hypothetical protein	0	4	5	1	3	1	5	2	0
STREPSUIS_RS09610	WP_029173255.1	hypothetical protein	0	13	5	4	0	5	2	1	3
STREPSUIS_RS09615	WP_105155144.1	HlyD family efflux transporter periplasmic adaptor subunit	0	84	82	81	84	75	76	65	88
STREPSUIS_RS09620	WP_044674729.1	hypothetical protein	0	4	10	4	5	7	7	3	3
STREPSUIS_RS09625	WP_074390081.1	peptidase domain-containing ABC transporter	0	159	123	134	146	135	150	119	138
STREPSUIS_RS09630	WP_074389081.1	helix-turn-helix domain-containing protein	0	238	298	171	217	173	196	147	276
STREPSUIS_RS09635	WP_024378560.1	IS200/IS605 family transposase	tnpA	1	6	0	3	5	7	2	2
STREPSUIS_RS09640	WP_044776551.1	pur operon repressor	purR	1586	1630	1023	1342	1349	1010	1070	1997
STREPSUIS_RS09645	WP_074389082.1	phosphotransferase	0	1915	1962	1851	2193	2012	2600	2345	4227
STREPSUIS_RS09650	WP_002938440.1	3'-5' exoribonuclease YhaM family protein	0	1618	1705	1763	2012	1746	2179	1915	3361
STREPSUIS_RS09655	WP_024394887.1	DNA recombination protein RmuC	rmuC	1152	1013	1001	929	1010	1165	1037	2253
STREPSUIS_RS09660	WP_024394886.1	thiamine diphosphokinase	0	311	393	395	378	353	405	293	643
STREPSUIS_RS09665	WP_024394885.1	ribulose-phosphate 3-epimerase	rpe	600	617	561	558	552	675	544	1109
STREPSUIS_RS09670	WP_074390180.1	ribosome small subunit-dependent GTPase A	rsgA	321	371	258	256	237	244	209	477
STREPSUIS_RS09680	WP_074400595.1	ABC transporter ATP-binding protein	0	1342	1300	1486	1584	1562	2057	2003	3025
STREPSUIS_RS09685	WP_024387387.1	LTA synthase family protein	0	4239	4603	3926	4918	4784	5706	5816	9584
STREPSUIS_RS09690	WP_024387386.1	membrane protein	0	1169	1192	1204	1491	1434	1781	1741	2442
STREPSUIS_RS09695	WP_024378560.1	IS200/IS605 family transposase	tnpA	3	11	9	3	11	16	9	8
STREPSUIS_RS09700	WP_024387385.1	16S rRNA (adenine(1518)-N(6)/adenine(1519)-N(6))-dimethyltransferase RsmA	rsmA	233	286	167	178	165	166	162	385
STREPSUIS_RS09705	WP_074390182.1	DUF1697 domain-containing protein	0	111	139	87	129	85	87	61	135
STREPSUIS_RS09710	WP_012775363.1	Txe/YoeB family addiction module toxin	0	1	0	0	0	1	2	2	0
STREPSUIS_RS09715	WP_002939010.1	type II toxin-antitoxin system Phd/YefM family antitoxin	0	42	19	31	33	26	21	19	38
STREPSUIS_RS09720	WP_074390181.1	8-oxo-dGTP diphosphatase	0	17	14	14	8	11	9	15	22
STREPSUIS_RS09725	WP_012775364.1	type II toxin-antitoxin system RelE/ParE family toxin	0	3	9	10	14	5	7	12	19
STREPSUIS_RS09730	WP_012028535.1	hypothetical protein	0	22	23	19	25	26	17	17	52
STREPSUIS_RS09735	WP_012775453.1	hypothetical protein	0	14	22	21	15	14	11	7	32
STREPSUIS_RS09740	WP_012775700.1	ribonuclease M5	rnmV	111	148	137	156	118	112	112	195
STREPSUIS_RS09745	WP_012028536.1	TatD family hydrolase	0	720	714	442	584	517	473	559	1149
STREPSUIS_RS09750	WP_002939016.1	50S ribosomal protein L34	rpmH	4	4	8	9	5	12	5	11
STREPSUIS_RS09755	WP_012775367.1	protein jag	0	11059	11092	11456	12827	12089	14152	14734	22383
STREPSUIS_RS09760	WP_012027897.1	YidC/Oxa1 family membrane protein insertase	0	1168	1336	944	1116	867	939	899	1842
STREPSUIS_RS09765	WP_004194560.1	ribonuclease P protein component	rnpA	439	494	380	531	330	425	297	682
STREPSUIS_RS09770	WP_012027899.1	argininosuccinate lyase	argH	7548	7780	8500	9187	8095	8602	7406	16494
STREPSUIS_RS09775	WP_074389088.1	argininosuccinate synthase	0	4132	4509	4192	4515	4040	3684	3226	8412
STREPSUIS_RS09780	WP_012775368.1	hypothetical protein	0	1818	2091	2189	2226	1918	2618	1630	3044
STREPSUIS_RS09785	WP_014638731.1	transcription repressor NadR	0	5	4	8	1	5	2	2	9
STREPSUIS_RS09790	WP_074389920.1	VOC family protein	0	262	286	210	230	197	171	171	411
STREPSUIS_RS09795	WP_024408024.1	NUDIX domain-containing protein	0	739	684	809	1089	995	1138	1009	1516
STREPSUIS_RS09800	WP_012775454.1	homocysteine S-methyltransferase	mmuM	305	312	448	504	456	592	616	805
STREPSUIS_RS09805	WP_074389090.1	amino acid permease	0	364	390	594	789	669	1094	850	1010
STREPSUIS_RS09810	WP_024378560.1	IS200/IS605 family transposase	tnpA	0	2	1	2	0	0	2	3
STREPSUIS_RS09815	WP_074390178.1	glutamate--tRNA ligase	gltX	6700	6113	9115	8671	8630	5989	6326	8335
STREPSUIS_RS09820	WP_074390177.1	MFS transporter	0	555	604	654	743	789	276	286	493
STREPSUIS_RS09825	WP_074390176.1	hypothetical protein	0	18	23	20	10	9	7	2	19
STREPSUIS_RS09830	WP_074390175.1	LytTR family DNA-binding domain-containing protein	0	586	537	518	643	605	279	200	405
STREPSUIS_RS09835	WP_002939965.1	TIGR00266 family protein	0	1063	1152	1186	940	980	406	336	797
STREPSUIS_RS09840	WP_024403073.1	carbonic anhydrase	0	1051	1150	1117	977	988	437	316	675
STREPSUIS_RS09845	WP_074390174.1	DNA repair protein RadA	radA	1846	1787	1451	1372	1430	764	798	1729
STREPSUIS_RS09850	0	histidine phosphatase family protein	0	25	27	40	19	21	2	13	22
STREPSUIS_RS09855	WP_074390173.1	dUTP diphosphatase	0	48	49	55	46	54	22	16	41
STREPSUIS_RS09860	WP_024417148.1	ABC transporter ATP-binding protein	0	4566	4873	3963	4345	4681	3075	2652	5148
STREPSUIS_RS09865	WP_024417147.1	ABC transporter ATP-binding protein	0	1701	1933	1299	1266	1226	697	644	1557
STREPSUIS_RS09870	WP_012027921.1	MarR family transcriptional regulator	0	46	76	55	41	48	29	27	31
STREPSUIS_RS09875	WP_024381196.1	NAD(P)H-dependent glycerol-3-phosphate dehydrogenase	0	2647	2645	2316	1852	2014	826	985	2159
STREPSUIS_RS09880	WP_004298345.1	UTP--glucose-1-phosphate uridylyltransferase GalU	galU	9130	8757	10881	10345	10703	6056	6340	10369
STREPSUIS_RS09885	WP_074390172.1	rhomboid family intramembrane serine protease	0	212	262	163	193	233	118	134	301
STREPSUIS_RS09890	WP_024381198.1	5-formyltetrahydrofolate cyclo-ligase	0	220	182	244	144	180	80	71	153
STREPSUIS_RS09895	WP_024381199.1	N-acetyldiaminopimelate deacetylase	0	4988	4897	3993	4053	4216	1746	1673	3468
STREPSUIS_RS09900	WP_013730634.1	2,3,4,5-tetrahydropyridine-2,6-dicarboxylate N-acetyltransferase	dapD	957	992	764	691	757	323	312	792
STREPSUIS_RS09905	WP_156688692.1	IS110 family transposase	0	3	7	6	9	9	0	0	0
STREPSUIS_RS09910	WP_172046079.1	IS110 family transposase	0	0	4	5	1	5	0	1	1
STREPSUIS_RS09920	#N/A	#N/A	#N/A	8	2	5	1	12	3	1	7
STREPSUIS_RS09925	WP_012775375.1	metallophosphoesterase	0	219	227	156	180	137	72	66	158
STREPSUIS_RS09930	WP_012775376.1	glucose-6-phosphate isomerase	0	25146	22738	30043	31473	30176	19886	20916	28299
STREPSUIS_RS09935	WP_012775377.1	hypothetical protein	0	87	78	90	118	102	30	25	101
STREPSUIS_RS09945	WP_012027934.1	tRNA adenosine(34) deaminase TadA	tadA	114	135	124	75	95	21	24	77
STREPSUIS_RS09950	WP_012775378.1	transketolase	tkt	22127	20219	20932	20718	21319	10148	10511	18543
STREPSUIS_RS09955	WP_002938500.1	L-ascorbate 6-phosphate lactonase	ulaG	149	136	151	140	176	29	53	101
STREPSUIS_RS09960	WP_074390169.1	transcription antiterminator	0	3218	2742	3491	3805	3916	1652	1796	2881
STREPSUIS_RS09965	WP_074390168.1	hypothetical protein	0	9	10	8	8	4	0	3	11
STREPSUIS_RS09970	WP_074390167.1	L-ribulose-5-phosphate 4-epimerase	0	5	12	10	4	16	4	5	1
STREPSUIS_RS09975	WP_074390166.1	L-ribulose-5-phosphate 3-epimerase	0	7	6	7	6	12	1	4	1
STREPSUIS_RS09980	WP_023371747.1	3-keto-L-gulonate-6-phosphate decarboxylase UlaD	0	0	2	4	2	5	2	1	5
STREPSUIS_RS09985	WP_012027941.1	PTS sugar transporter subunit IIA	0	5	0	0	6	3	0	2	4
STREPSUIS_RS09990	WP_009910950.1	PTS sugar transporter subunit IIB	0	1	5	2	3	0	0	0	0
STREPSUIS_RS09995	WP_074390165.1	PTS ascorbate transporter subunit IIC	0	126	124	133	128	169	35	42	60
STREPSUIS_RS10000	WP_171841146.1	pullulanase	0	849	724	884	879	927	343	391	722
STREPSUIS_RS10005	WP_024405424.1	LacI family DNA-binding transcriptional regulator	0	420	424	463	438	450	256	243	339
STREPSUIS_RS10010	WP_012027946.1	amino acid ABC transporter ATP-binding protein	0	121	144	233	187	160	153	148	221
STREPSUIS_RS10015	WP_012027947.1	amino acid ABC transporter permease	0	427	522	654	593	480	727	538	739
STREPSUIS_RS10020	WP_023371758.1	amino acid ABC transporter substrate-binding protein	0	262	275	243	211	201	125	178	287
STREPSUIS_RS10025	WP_141666701.1	IS3 family transposase	0	126	128	95	153	93	34	42	97
STREPSUIS_RS10030	WP_171840862.1	CHAP domain-containing protein	0	232	233	116	146	157	45	50	139
STREPSUIS_RS10035	WP_074390149.1	PTS transporter subunit EIIC	0	265	267	341	316	269	141	130	232
STREPSUIS_RS10040	WP_074390148.1	DUF3284 domain-containing protein	0	21	20	42	17	19	6	13	20
STREPSUIS_RS10045	WP_023371767.1	PTS lactose/cellobiose transporter subunit IIA	0	3	6	4	3	13	0	2	6
STREPSUIS_RS10050	WP_014638782.1	PTS sugar transporter subunit IIB	0	2	0	5	6	4	1	1	3
STREPSUIS_RS10055	WP_024405426.1	PRD domain-containing protein	0	1562	1548	1882	1739	1549	673	847	1210
STREPSUIS_RS10060	WP_024405427.1	MupG family TIM beta-alpha barrel fold protein	0	57	71	194	75	104	39	51	63
STREPSUIS_RS10065	WP_024405428.1	glycoside hydrolase family 1 protein	0	47	71	131	48	55	24	38	40
STREPSUIS_RS10070	WP_014638786.1	6-phospho-beta-glucosidase	0	247	211	631	314	315	197	205	248
STREPSUIS_RS10075	WP_024378560.1	IS200/IS605 family transposase	tnpA	3	1	7	3	0	1	0	2
STREPSUIS_RS10080	WP_074390147.1	leucine--tRNA ligase	leuS	11775	11140	12059	12160	11676	5999	5705	11292
STREPSUIS_RS10085	WP_012027960.1	metalloendopeptidase	0	38548	38845	49357	48171	45761	23459	23230	36184
STREPSUIS_RS10090	WP_012775384.1	metal ABC transporter permease	0	11552	11956	16844	16284	15875	8937	8280	11866
STREPSUIS_RS10095	WP_012775385.1	metal ABC transporter permease	0	15653	14397	17594	20977	19617	10548	10233	16636
STREPSUIS_RS10100	WP_009910969.1	metal ABC transporter ATP-binding protein	0	11370	10921	14691	13957	13838	6676	6994	11228
STREPSUIS_RS10110	WP_012775387.1	zinc ABC transporter substrate-binding protein	0	59025	59866	61288	64814	64167	28261	28662	43920
STREPSUIS_RS10115	WP_012027964.1	metal-dependent transcriptional regulator	0	19667	16455	19683	21151	21195	11995	14072	20864
STREPSUIS_RS10120	WP_014636530.1	hypothetical protein	0	10	9	6	1	6	3	1	14
STREPSUIS_RS10125	WP_012775389.1	type II CAAX endopeptidase family protein	0	1158	1009	1226	1312	1259	760	676	1058
STREPSUIS_RS10130	0	response regulator transcription factor	0	2716	2442	2845	3324	3037	1545	1442	2248
STREPSUIS_RS10135	WP_153052760.1	putative holin-like toxin	0	3	2	1	1	2	0	3	2
STREPSUIS_RS10140	WP_014636173.1	hypothetical protein	0	24	21	39	25	16	20	17	23
STREPSUIS_RS10145	WP_012027970.1	D-aminoacyl-tRNA deacylase	dtd	220	212	250	165	201	81	96	217
STREPSUIS_RS10150	WP_024383967.1	bifunctional (p)ppGpp synthetase/guanosine-3',5'-bis(diphosphate) 3'-pyrophosphohydrolase	0	9542	8772	9551	10121	9576	5166	5583	8864
STREPSUIS_RS10155	WP_074389545.1	heme-binding protein SntA	sntA	22871	20303	21908	25290	26631	10378	15488	15140
STREPSUIS_RS10165	WP_161945212.1	class C sortase	0	388	477	341	323	367	249	284	478
STREPSUIS_RS10170	0	class C sortase	0	1876	2015	1795	2300	2245	2482	2160	3070
STREPSUIS_RS10175	WP_024378560.1	IS200/IS605 family transposase	tnpA	1	0	0	2	3	0	1	1
STREPSUIS_RS10180	WP_012027975.1	class C sortase	0	1360	1428	1200	1360	1288	1161	956	1546
STREPSUIS_RS10185	WP_012027976.1	prealbumin-like fold domain-containing protein	0	202	211	270	357	263	386	297	374
STREPSUIS_RS10190	WP_074390163.1	SpaA isopeptide-forming pilin-related protein	0	240	245	275	308	298	310	276	347
STREPSUIS_RS10195	WP_074403920.1	pilin N-terminal domain-containing protein	0	68	51	56	67	57	73	79	82
STREPSUIS_RS10200	#N/A	#N/A	#N/A	508	485	542	657	577	629	704	818
STREPSUIS_RS10205	#N/A	#N/A	#N/A	210	202	220	259	242	262	195	284
STREPSUIS_RS10220	WP_012775393.1	16S rRNA (uracil(1498)-N(3))-methyltransferase	0	713	640	781	993	859	950	891	1272
STREPSUIS_RS10225	WP_012775394.1	50S ribosomal protein L11 methyltransferase	prmA	320	295	291	342	324	328	307	399
STREPSUIS_RS10230	WP_012027987.1	ASCH domain-containing protein	0	46	32	33	30	51	32	35	50
STREPSUIS_RS10235	WP_074390162.1	DUF3013 family protein	0	215	212	169	163	177	144	122	198
STREPSUIS_RS10240	WP_012027989.1	nucleotide pyrophosphohydrolase	0	419	350	452	386	390	383	441	589
STREPSUIS_RS10245	WP_012775707.1	replication-associated recombination protein A	0	3415	3300	3032	3258	3185	3749	3450	5503
STREPSUIS_RS10260	WP_012027991.1	anaerobic ribonucleoside-triphosphate reductase activating protein	nrdG	1416	1503	1512	1615	1384	1301	997	2004
STREPSUIS_RS10265	WP_012775395.1	GNAT family N-acetyltransferase	0	345	400	359	368	311	328	229	431
STREPSUIS_RS10270	WP_012027993.1	5'-nucleotidase C-terminal domain-containing protein	0	10131	9267	11171	12917	11415	13307	11696	15572
STREPSUIS_RS10280	WP_012775396.1	anaerobic ribonucleoside-triphosphate reductase	nrdD	18380	17059	20370	22164	19255	24185	21536	28777
STREPSUIS_RS10285	0	transposase	0	85	66	63	70	65	92	92	122
STREPSUIS_RS10290	WP_141666701.1	IS3 family transposase	0	0	0	0	0	0	0	0	0
STREPSUIS_RS10295	0	transposase	0	53	63	76	76	78	102	97	93
STREPSUIS_RS10300	WP_014636177.1	hypothetical protein	0	70	48	75	78	41	123	61	62
STREPSUIS_RS10305	WP_012027998.1	DUF3021 domain-containing protein	0	1	5	1	7	5	3	3	7
STREPSUIS_RS10310	WP_012027999.1	LytTR family DNA-binding domain-containing protein	0	19	25	16	22	20	14	22	28
STREPSUIS_RS10315	WP_012775399.1	DNA mismatch repair protein MutS	mutS	6541	6436	5725	7306	6720	7155	6940	9924
STREPSUIS_RS10320	WP_002937036.1	arginine repressor	argR	24	26	32	27	22	20	14	35
STREPSUIS_RS10325	WP_024417123.1	arginine--tRNA ligase	argS	12483	12638	11084	11594	11599	9259	8750	14539
STREPSUIS_RS10330	WP_002937039.1	SH3 domain-containing protein	0	62	41	67	81	62	50	56	70
STREPSUIS_RS10335	WP_002937042.1	hypothetical protein	0	1282	1317	1114	1044	934	717	727	1179
STREPSUIS_RS10340	WP_002937045.1	hypothetical protein	0	48	44	33	38	47	44	46	65
STREPSUIS_RS10345	WP_024417122.1	4-alpha-glucanotransferase	malQ	740	859	688	659	575	306	341	723
STREPSUIS_RS10350	WP_002936107.1	extracellular solute-binding protein	0	93198	89682	86733	102090	100076	78046	82164	121797
STREPSUIS_RS10355	WP_009911009.1	sugar ABC transporter permease	0	27545	25893	23550	28568	30371	20528	21524	29982
STREPSUIS_RS10360	WP_002941891.1	sugar ABC transporter permease	0	6348	5566	4718	6280	6249	4349	3939	6427
STREPSUIS_RS10365	WP_226320110.1	hypothetical protein	0	2210	1998	1864	2367	2321	1508	1646	2198
STREPSUIS_RS10370	WP_002936122.1	LacI family DNA-binding transcriptional regulator	0	4569	3930	5045	6109	6112	5766	5391	5747
STREPSUIS_RS10375	WP_024417120.1	type I pullulanase	pulA	8818	8098	9312	12161	11618	12627	13747	13405
STREPSUIS_RS10380	WP_024417119.1	class Ib ribonucleoside-diphosphate reductase assembly flavoprotein NrdI	nrdI	146	151	197	152	91	216	94	169
STREPSUIS_RS10385	WP_002936128.1	YitT family protein	0	3063	3011	3100	3247	3224	3890	3476	4608
STREPSUIS_RS10390	WP_002936129.1	aspartate--tRNA ligase	aspS	8364	7842	7027	8464	8079	9716	9334	12780
STREPSUIS_RS10395	WP_002936130.1	GNAT family N-acetyltransferase	0	71	62	58	63	69	52	40	79
STREPSUIS_RS10400	WP_002936131.1	aldo/keto reductase	0	1789	1601	1190	1261	1277	1085	1159	1766
STREPSUIS_RS10405	WP_171840860.1	glycosyltransferase family 2 protein	0	1051	1063	1057	1275	1114	1620	1258	1777
STREPSUIS_RS10410	WP_012775403.1	glycoside hydrolase family 3 C-terminal domain-containing protein	0	232	256	297	336	343	353	313	414
STREPSUIS_RS10415	WP_012775404.1	GtrA family protein	0	117	104	186	176	212	232	189	235
STREPSUIS_RS10420	WP_074389559.1	glycoside hydrolase family 3 protein	0	529	525	566	625	616	685	576	881
STREPSUIS_RS10425	WP_074390073.1	LytTR family DNA-binding domain-containing protein	0	164	159	181	196	192	151	126	221
STREPSUIS_RS10430	WP_074390072.1	ATP-binding protein	0	1276	1174	1568	1889	1617	2231	2368	2359
STREPSUIS_RS10435	WP_074389561.1	metallophosphoesterase	0	628	583	824	904	834	1025	996	1089
STREPSUIS_RS10440	WP_024405883.1	flavocytochrome c	0	2267	2401	2521	2900	2441	2759	2004	3198
STREPSUIS_RS10445	WP_024387313.1	thiol reductase thioredoxin	0	6	6	5	1	2	0	4	9
STREPSUIS_RS10450	WP_002938227.1	30S ribosomal protein S4	rpsD	3557	4019	4931	6123	4622	5228	3524	5512
STREPSUIS_RS10460	WP_002938218.1	hypothetical protein	0	19	20	10	19	36	28	18	26
STREPSUIS_RS10465	WP_012028597.1	replicative DNA helicase	dnaB	6375	6328	5208	6618	6193	6272	6337	9181
STREPSUIS_RS10470	WP_012775408.1	50S ribosomal protein L9	rplI	984	1031	950	1003	867	861	674	1332
STREPSUIS_RS10475	WP_024402513.1	DHH family phosphoesterase	0	11688	12287	8941	12308	10938	10024	10361	15968
STREPSUIS_RS10480	WP_012028034.1	tRNA uridine-5-carboxymethylaminomethyl(34) synthesis enzyme MnmG	mnmG	2983	3260	2095	2479	2383	2032	1813	3466
STREPSUIS_RS10485	WP_012775410.1	NUDIX domain-containing protein	0	178	184	185	171	174	113	117	216
STREPSUIS_RS10490	WP_012028037.1	NUDIX hydrolase	0	71	70	63	55	65	47	35	70
STREPSUIS_RS10495	WP_012775411.1	NUDIX hydrolase	0	282	308	223	328	218	213	195	296
STREPSUIS_RS10500	WP_014638837.1	helix-turn-helix domain-containing protein	0	13	10	15	13	23	9	7	19
STREPSUIS_RS10505	WP_002941856.1	nuclear transport factor 2 family protein	0	64	72	109	117	92	144	105	89
STREPSUIS_RS10510	WP_012028041.1	tRNA 2-thiouridine(34) synthase MnmA	mnmA	931	902	652	734	693	802	680	1176
STREPSUIS_RS10515	WP_002938202.1	L-serine ammonia-lyase, iron-sulfur-dependent subunit beta	sdaAB	203	220	237	240	244	273	247	295
STREPSUIS_RS10520	WP_012028043.1	L-serine ammonia-lyase, iron-sulfur-dependent, subunit alpha	sdaAA	58	60	64	63	68	73	57	92
STREPSUIS_RS10525	WP_012775412.1	LysM domain-containing protein	0	1446	1827	799	813	837	1259	904	1572
STREPSUIS_RS10530	WP_002938197.1	energy-coupling factor transporter transmembrane protein EcfT	0	822	1051	901	1045	953	1079	773	1528
STREPSUIS_RS10535	WP_002938195.1	energy-coupling factor ABC transporter ATP-binding protein	0	70	95	36	40	44	33	42	96
STREPSUIS_RS10540	WP_002941820.1	energy-coupling factor ABC transporter ATP-binding protein	0	576	662	477	596	489	571	473	869
STREPSUIS_RS10545	WP_012028045.1	CDP-diacylglycerol--glycerol-3-phosphate 3-phosphatidyltransferase	pgsA	605	673	465	695	607	734	657	1037
STREPSUIS_RS10550	WP_023371884.1	helix-turn-helix domain-containing protein	0	1314	1505	1072	1058	1099	1008	975	1548
STREPSUIS_RS10555	WP_012775413.1	pitrilysin family protein	0	860	718	701	753	649	695	676	1088
STREPSUIS_RS10560	WP_012028048.1	pitrilysin family protein	0	715	688	675	619	578	661	647	899
STREPSUIS_RS10565	WP_012028049.1	S4 domain-containing protein YaaA	yaaA	81	98	54	88	64	85	75	92
STREPSUIS_RS10570	WP_012028050.1	DNA replication/repair protein RecF	recF	740	768	913	1152	1045	1356	1399	1385
STREPSUIS_RS10575	WP_012028051.1	IMP dehydrogenase	guaB	1824	1902	1365	1584	1533	1326	1477	2061
STREPSUIS_RS10580	WP_074390070.1	tryptophan--tRNA ligase	trpS	359	458	315	339	278	242	170	430
STREPSUIS_RS10585	WP_012775460.1	YitT family protein	0	216	228	271	266	289	322	289	357
STREPSUIS_RS10590	WP_012775415.1	ATP-binding cassette domain-containing protein	0	5601	5267	5395	6127	5646	6705	6092	8365
STREPSUIS_RS10600	WP_012028056.1	YfhO family protein	0	9287	8153	9991	12506	11740	19095	18710	16948
STREPSUIS_RS10620	WP_012775416.1	YoaK family protein	0	104	126	163	164	92	186	102	130
STREPSUIS_RS10625	WP_012028058.1	23S rRNA (pseudouridine(1915)-N(3))-methyltransferase RlmH	rlmH	41	41	46	30	35	47	42	57
STREPSUIS_RS10630	WP_009911075.1	trypsin-like peptidase domain-containing protein	0	479	505	441	479	474	325	322	512
STREPSUIS_RS10635	WP_014638879.1	ParB/RepB/Spo0J family partition protein	0	1175	1043	1291	1628	1350	1931	1906	1928
STREPSUIS_RS10640	WP_011921669.1	hypothetical protein	0	5	3	7	3	2	2	1	12
[truncated: 8 more rows]

## Sheet: TableS8
Table S8: Accession numbers of the raw read data of RNA sequenced Locked Mutants
NCBI BioProject	ENA sample	NCBI BioSample	library_name	run
PRJEB56775	ERS13587215	SAMEA111493204	LMA_2	ERR11850274
PRJEB56775	ERS13587215	SAMEA111493204	LMA_3	ERR11850275
PRJEB56775	ERS13587216	SAMEA111493205	LME_1	ERR11850276
PRJEB56775	ERS13587216	SAMEA111493205	LME_2	ERR11850277
PRJEB56775	ERS13587216	SAMEA111493205	LME_3	ERR11850278
PRJEB56775	ERS13587217	SAMEA111493206	LMH_1	ERR11850279
PRJEB56775	ERS13587217	SAMEA111493206	LMH_2	ERR11850280
PRJEB56775	ERS13587217	SAMEA111493206	LMH_3	ERR11850281

## Sheet: TableS9
Table S9 RT-(q)PCR primers and targets
Primer name	Target	sequence '5-->'3
proSF	proS	AGGGCGTGATTTCCAAGTGA
proSR		TGCTGTCTGAATAGCGGGTG
gdHF	gdH	TCTTCGCTTCCACCCAACTG
gdHR		TGAACCACCTTTACCACCGC
hsdMF	hsdM	GCGGAAAAAGCACACACCC
hsdMR		CAAGTCAGGCGAGGCATAGA
TRD1F	TRD1	ATCTGGAGGGTGTTCTAATGATGT
TRD1R		CACGGGGCATCTTCGTCC
xerDF	xerD	GCTAAGAGGATTGAGGGGTGC
xerDR		TCCAACTCGGCTACCATTTTCT
TRD3F	TRD3	CAGTCTTGAAAATGGGAAAACAGC
TRD3R		AGCAACTTCTCTAACCTTTGGGT
hsdRF	hsdR	TGACCAGTTAGTTGCCCTGAC
hsdRR		TTTCTGCCAATCAATCGTGCG
10300F	RS10300	CTTGGGGGTAGTGTGGAATACT
10300R		AGTACAAATTGATGGCACAGGC
10395F	RS10395	TACACTATCTTGACACTTCGGACC
10395R		AAATAAGCCACTAACTCCCCATTG
1695F	RS01696	GTAGCGGCGGTTTTCGTTTAG
1695R		TACAGTCGGGATGGGGATTTTC
0020F	RS00020	TGGGAGGTTATCCGTCTAGGA
0020R		TAGGCTTCACTTGGCAGAACTT
2575F	RS02575	TTTTCCCTGTCATTCCCCAGAA
2575R		CTTCCGTCAACCTCCCAAGAA
2775F	RS02775	TCAGCACGAGATTCCAACGA
2775R		GCCAGATGAGGTAGGTTCCC
3300F	RS03300	CGCTTCTCCTCATCCCAGTAG
3300R		ATCACTCCGACCACAAATCCG
3310F	RS03310	AGCACTCTGTTTTGGCTTGTTTG
3310R		CGATACTCTGTTCCCTCATACCA
3550F	RS03550	CGTCATTCCAGAGGGGCAC
3550R		TCCGAAAAGTCAGTCTACCAACA
3760F	RS03760	CGTCCCATTGACTATTCCCCA
3760R		ATGTGACTTCCGTTTTTCCGAG
4125F	RS04125	GCAACACCGAAAAGGAGGAC
4125R		CCTGAAGAACGAAGGGGGTC
4145F	RS04145	CTGCTGCCCCTTTCAACAATG
4145R		CAACCTCTTCTCCCTGACTGG
4345F	RS04345	TAGAGCACCAGACAGGCAAG
4345R		GGGCACGGATTTGTTCAGC
435F	RS00435	TGTATTTGAAGTTGACACTCGTGC
435R		GCGACCTACATAACGACCTACG
4925F	RS04925	CAAACCGCAACCAACGAAGA
4925R		AATCTCCATAGCACGACCGC
5120F	RS05129	GCAGGAAAAATACGGTGTCCAG
5120R		CGATAGCCCCATAGCGTTCA
7030F	RS07030	GTGGTTCCCGTGTCCTGATT
7030R		TCCCTGGCAATGTGTGAGAC
7400F	RS07400	GGTCCAATGCCACAAACTCG
7400R		TCTTCATCGTCAACCAAGTCAAC
7620F	RS07620	GGCTAATGACGGCGGTACG
7620R		GTTTCACGAGCAGCAACATCAC
7655F	RS07655	TTGATTGAAGACGACCGATTGATT
7655R		CAACACATCCTTTGAACGCCA
7780F	RS07780	AACCAATCAGGCATCAGTTGTC
7780R		CAGCAAAATAGAACCAAAACCGC
8040F	RS08040	ACATTTGCTTGCCGAAGAACT
8040R		GAAGAGGAGATTGAGTGCGTTTT
8235F	RS08235	ACGATGTCCTCAATCCAAGAAGA
8235R		ATTCCAACCCACTCACACCC
9525F	RS09525	TTCCAGACCATACCGCAATCT
9525R		TCCCCCTCATCCGTGTAATAGA
cps2FF	cps2F	TGCTTGTCGGATTGGTCCTT
cps2FR		CAGGCACAAATCGTCCAACA
neuBF	neuB	ACTGGTATGGCTGTTATGGA
neuBR		TTCTTCTGGCTCTTTTTCAA
xerDF	xerD-hsdSE	GCTAAGAGGATTGAGGGGTGC
hsdSER		GCACTACCTGTTCCTCGACC
TRD4R	see Fig S1.	TCCCAAACCTGAATACCCATA
TRD4F		TATGGGTATTCAGGTTTGGGA
TRD2R		TCTTCCAAAGCGAAAAATAAAT
TRD2F		ATTTATTTTTCGCTTTGGAAGA
